# Supplementary material for: Proximity Biotin Labeling Reveals Kaposi’s Sarcoma-Associated Herpesvirus Interferon Regulatory Factor Networks
Source: J Virol. 2021 Apr 12;95(9):e02049-20. doi: 10.1128/JVI.02049-20 (PMC8104114; doi:10.1128/JVI.02049-20)
Supplement: Supplemental file 1 [file JVI.02049-20-s0001.xlsx]

## Sheet: Ctrl 1 vs Exp
S-Table 1: Full list of significantly enriched identifications for vIRF-1 with fold change (Ctrl 1 vs Exp)>2.
Identified Proteins (1836)	Accession Number	Alternate ID	Molecular Weight	T-Test (p-value): (p < 0.05)	Fold Change by Category	Quantitative Profile	Taxonomy	Ctrl 1	Ctrl 1	Ctrl 1	Exp	Exp	Exp
Ribonucleoside-diphosphate reductase large subunit OS=Human herpesvirus 8 type P (isolate GK18) OX=868565 GN=RIR1 PE=3 SV=1	RIR1_HHV8P	RIR1	89 kDa	< 0.00010	470	Control Set 1 low, Experimental high	unknown	0.5	0.5	0.5	213.6	229.05	257.68
DNA polymerase processivity factor OS=Human herpesvirus 8 type P (isolate GK18) OX=868565 GN=ORF59 PE=3 SV=1	PAP_HHV8P	ORF59	42 kDa	< 0.00010	230	Control Set 1 low, Experimental high	unknown	0.5	0.5	0.5	104.33	121.17	113.45
Cluster of Gamma-interferon-inducible protein 16 OS=Homo sapiens OX=9606 GN=IFI16 PE=1 SV=3 (IF16_HUMAN)	IF16_HUMAN [2]	IFI16	88 kDa	< 0.00010	150	Control Set 1 low, Experimental high	unknown	0.5	0.5	0.5	69.009	75.048	74.752
VIRF-1 OS=Human herpesvirus 8 type P (isolate GK18) OX=868565 GN=vIRF-1 PE=1 SV=1	VIRF1_HHV8P	vIRF-1	48 kDa	< 0.00010	120	Control Set 1 low, Experimental high	unknown	0.5	0.5	0.5	56.686	61.759	67.717
Major DNA-binding protein OS=Human herpesvirus 8 type P (isolate GK18) OX=868565 GN=DBP PE=1 SV=1	DNBI_HHV8P	DBP	125 kDa	< 0.00010	110	Control Set 1 low, Experimental high	unknown	0.5	0.5	0.5	50.935	58.631	60.681
Cluster of Helicase, lymphoid-specific, isoform CRA_b OS=Homo sapiens OX=9606 GN=HELLS PE=1 SV=1 (A0A0B4J1V9_HUMAN)	A0A0B4J1V9_HUMAN [3]	HELLS	103 kDa	< 0.00010	66	Control Set 1 low, Experimental high	unknown	0.5	0.5	0.5	32.04	32.052	34.298
mRNA export factor ICP27 homolog OS=Human herpesvirus 8 type P (isolate GK18) OX=868565 GN=ORF57 PE=1 SV=1	ICP27_HHV8P	ORF57	51 kDa	< 0.00010	47	Control Set 1 low, Experimental high	unknown	0.5	0.5	0.5	25.468	21.107	24.624
Major capsid protein OS=Human herpesvirus 8 type P (isolate GK18) OX=868565 GN=MCP PE=3 SV=1	MCP_HHV8P	MCP	153 kDa	0.00041	45	Control Set 1 low, Experimental high	unknown	0.5	0.5	0.5	26.289	20.326	20.227
Scaffold attachment factor B2 OS=Homo sapiens OX=9606 GN=SAFB2 PE=1 SV=1	SAFB2_HUMAN	SAFB2	107 kDa	0.00068	42	Control Set 1 low, Experimental high	unknown	0.5	0.5	0.5	18.074	25.016	19.348
Capsid scaffolding protein OS=Human herpesvirus 8 type P (isolate GK18) OX=868565 GN=ORF17 PE=1 SV=1	SCAF_HHV8P	ORF17	58 kDa	0.00065	41	Control Set 1 low, Experimental high	unknown	0.5	0.5	0.5	18.895	17.98	24.624
Proliferation marker protein Ki-67 OS=Homo sapiens OX=9606 GN=MKI67 PE=1 SV=2	KI67_HUMAN	MKI67	359 kDa	0.00021	40	Control Set 1 low, Experimental high	unknown	0.5	0.5	3.2867	64.901	57.85	50.128
U4/U6 small nuclear ribonucleoprotein Prp3 OS=Homo sapiens OX=9606 GN=PRPF3 PE=1 SV=2	PRPF3_HUMAN	PRPF3	78 kDa	0.00015	34	Control Set 1 low, Experimental high	unknown	0.5	0.5	0.5	18.895	14.853	17.589
Cluster of Transcriptional coactivator YAP1 OS=Homo sapiens OX=9606 GN=YAP1 PE=1 SV=2 (YAP1_HUMAN)	YAP1_HUMAN [2]	YAP1	54 kDa	0.00019	34	Control Set 1 low, Experimental high	unknown	0.5	0.5	0.5	15.609	15.635	19.348
G patch domain-containing protein 4 OS=Homo sapiens OX=9606 GN=GPATCH4 PE=1 SV=2	GPTC4_HUMAN	GPATCH4	50 kDa	0.00015	34	Control Set 1 low, Experimental high	unknown	0.5	0.5	0.5	18.895	14.853	16.709
Cluster of Tight junction protein ZO-1 OS=Homo sapiens OX=9606 GN=TJP1 PE=1 SV=1 (A0A087X0K9_HUMAN)	A0A087X0K9_HUMAN [2]	TJP1	188 kDa	< 0.00010	33	Control Set 1 low, Experimental high	unknown	0.5	0.5	0.5	15.609	15.635	17.589
Pre-mRNA-splicing factor SYF1 OS=Homo sapiens OX=9606 GN=XAB2 PE=1 SV=2	SYF1_HUMAN	XAB2	100 kDa	0.00017	32	Control Set 1 low, Experimental high	unknown	0.5	0.5	0.5	15.609	17.98	14.071
Cluster of Unconventional myosin-VI OS=Homo sapiens OX=9606 GN=MYO6 PE=1 SV=1 (A0A0A0MRM8_HUMAN)	A0A0A0MRM8_HUMAN [4]	MYO6	145 kDa	0.0031	30	Control Set 1 low, Experimental high	unknown	0.5	0.5	0.5	19.717	12.508	13.192
Cluster of Myosin phosphatase Rho-interacting protein OS=Homo sapiens OX=9606 GN=MPRIP PE=1 SV=1 (A0A494BZV2_HUMAN)	A0A494BZV2_HUMAN [2]	MPRIP	274 kDa	< 0.00010	29	Control Set 1 low, Experimental high	unknown	0.5	0.5	0.5	13.145	15.635	14.95
Cluster of E3 SUMO-protein ligase RanBP2 OS=Homo sapiens OX=9606 GN=RANBP2 PE=1 SV=2 (RBP2_HUMAN)	RBP2_HUMAN [10]	RANBP2	358 kDa	0.0023	28	Control Set 1 low, Experimental high	unknown	0.5	0.5	0.5	14.788	10.163	16.709
Thymidine kinase OS=Human herpesvirus 8 type P (isolate GK18) OX=868565 GN=TK PE=3 SV=1	KITH_HHV8P	TK	65 kDa	0.0025	27	Control Set 1 low, Experimental high	unknown	0.5	0.5	0.5	17.252	10.945	12.312
Transcription factor jun-B OS=Homo sapiens OX=9606 GN=JUNB PE=1 SV=1	JUNB_HUMAN	JUNB	36 kDa	< 0.00010	26	Control Set 1 low, Experimental high	unknown	0.5	0.5	0.5	11.501	14.072	13.192
Cluster of Host cell factor 1 OS=Homo sapiens OX=9606 GN=HCFC1 PE=1 SV=2 (A6NEM2_HUMAN)	A6NEM2_HUMAN [2]	HCFC1	213 kDa	< 0.00010	26	Control Set 1 low, Experimental high	unknown	0.5	0.5	0.5	13.145	14.072	11.433
Microtubule-associated protein 1B OS=Homo sapiens OX=9606 GN=MAP1B PE=1 SV=2	MAP1B_HUMAN	MAP1B	271 kDa	0.0084	25	Control Set 1 low, Experimental high	unknown	0.5	0.5	0.5	16.431	13.29	7.9149
Double-strand break repair protein MRE11 OS=Homo sapiens OX=9606 GN=MRE11 PE=1 SV=3	MRE11_HUMAN	MRE11	81 kDa	< 0.00010	24	Control Set 1 low, Experimental high	unknown	0.5	0.5	0.5	12.323	12.508	11.433
SURP and G-patch domain-containing protein 2 OS=Homo sapiens OX=9606 GN=SUGP2 PE=1 SV=1	M0R2Z9_HUMAN (+1)	SUGP2	122 kDa	< 0.00010	24	Control Set 1 low, Experimental high	unknown	0.5	0.5	0.5	11.501	11.726	12.312
Targeting protein for Xklp2 OS=Homo sapiens OX=9606 GN=TPX2 PE=1 SV=2	TPX2_HUMAN	TPX2	86 kDa	< 0.00010	24	Control Set 1 low, Experimental high	unknown	0.5	0.5	0.5	12.323	11.726	11.433
Heterogeneous nuclear ribonucleoprotein A1 (Fragment) OS=Homo sapiens OX=9606 GN=HNRNPA1 PE=1 SV=1	F8VZ49_HUMAN	HNRNPA1	26 kDa	< 0.00010	24	Control Set 1 low, Experimental high	unknown	0.5	0.5	0.5	11.501	10.945	13.192
Symplekin OS=Homo sapiens OX=9606 GN=SYMPK PE=1 SV=2	SYMPK_HUMAN	SYMPK	141 kDa	< 0.00010	23	Control Set 1 low, Experimental high	unknown	0.5	0.5	0.5	11.501	11.726	11.433
Prelamin-A/C OS=Homo sapiens OX=9606 GN=LMNA PE=1 SV=1	Q5TCI8_HUMAN	LMNA	56 kDa	< 0.00010	23	Control Set 1 low, Experimental high	unknown	0.5	0.5	0.5	12.323	10.945	11.433
Anillin OS=Homo sapiens OX=9606 GN=ANLN PE=1 SV=2	ANLN_HUMAN	ANLN	124 kDa	0.0045	22	Control Set 1 low, Experimental high	unknown	0.5	0.5	0.5	7.3938	12.508	13.192
Stromal interaction molecule 1 OS=Homo sapiens OX=9606 GN=STIM1 PE=1 SV=3	STIM1_HUMAN	STIM1	77 kDa	0.00016	22	Control Set 1 low, Experimental high	unknown	0.5	0.5	0.5	12.323	10.945	9.6738
Lymphoid-specific helicase (Fragment) OS=Homo sapiens OX=9606 GN=HELLS PE=1 SV=1	B1ALG6_HUMAN	HELLS	23 kDa	0.00015	20	Control Set 1 low, Experimental high	unknown	0.5	0.5	0.5	9.0369	10.163	11.433
Cluster of CREB-binding protein OS=Homo sapiens OX=9606 GN=CREBBP PE=1 SV=3 (CBP_HUMAN)	CBP_HUMAN [3]	CREBBP	265 kDa	0.0012	19	Control Set 1 low, Experimental high	unknown	0.5	0.5	0.5	7.3938	10.945	10.553
Synergin gamma OS=Homo sapiens OX=9606 GN=SYNRG PE=1 SV=2	SYNRG_HUMAN	SYNRG	141 kDa	0.00011	19	Control Set 1 low, Experimental high	unknown	0.5	0.5	0.5	9.0369	8.5993	10.553
Protein TFG OS=Homo sapiens OX=9606 GN=TFG PE=1 SV=2	TFG_HUMAN	TFG	43 kDa	0.00012	18	Control Set 1 low, Experimental high	unknown	0.5	0.5	0.5	8.2153	10.163	8.7944
General transcription factor IIF subunit 1 OS=Homo sapiens OX=9606 GN=GTF2F1 PE=1 SV=2	T2FA_HUMAN	GTF2F1	58 kDa	0.0009	18	Control Set 1 low, Experimental high	unknown	0.5	0.5	0.5	8.2153	10.945	7.9149
Cluster of Zinc finger protein 217 OS=Homo sapiens OX=9606 GN=ZNF217 PE=1 SV=1 (ZN217_HUMAN)	ZN217_HUMAN	ZNF217	115 kDa	< 0.00010	17	Control Set 1 low, Experimental high	unknown	0.5	0.5	0.5	8.2153	7.8175	8.7944
Treacle protein OS=Homo sapiens OX=9606 GN=TCOF1 PE=1 SV=2	H0Y8Y7_HUMAN	TCOF1	101 kDa	0.00037	17	Control Set 1 low, Experimental high	unknown	0.5	0.5	0.5	7.3938	7.8175	9.6738
ATP-dependent RNA helicase DDX42 OS=Homo sapiens OX=9606 GN=DDX42 PE=1 SV=1	DDX42_HUMAN	DDX42	103 kDa	0.00034	16	Control Set 1 low, Experimental high	unknown	0.5	0.5	0.5	8.2153	9.381	7.0355
Protein PRRC2A OS=Homo sapiens OX=9606 GN=PRRC2A PE=1 SV=3	PRC2A_HUMAN	PRRC2A	229 kDa	0.0021	16	Control Set 1 low, Experimental high	unknown	0.5	0.5	0.5	9.8584	8.5993	6.1561
Splicing factor 3B subunit 2 OS=Homo sapiens OX=9606 GN=SF3B2 PE=1 SV=2	SF3B2_HUMAN	SF3B2	100 kDa	0.027	16	Control Set 1 low, Experimental high	unknown	0.5	0.5	0.5	11.501	3.9088	8.7944
Nuclear migration protein nudC OS=Homo sapiens OX=9606 GN=NUDC PE=1 SV=1	NUDC_HUMAN	NUDC	38 kDa	0.0039	16	Control Set 1 low, Experimental high	unknown	0.5	0.5	0.5	6.5723	7.0358	10.553
Eukaryotic translation initiation factor 4B OS=Homo sapiens OX=9606 GN=EIF4B PE=1 SV=1	E7EX17_HUMAN (+1)	EIF4B	70 kDa	0.0057	16	Control Set 1 low, Experimental high	unknown	0.5	0.5	0.5	10.68	7.0358	6.1561
Protein transport protein SEC23 OS=Homo sapiens OX=9606 GN=SEC23A PE=1 SV=1	F5H365_HUMAN (+1)	SEC23A	83 kDa	0.0032	16	Control Set 1 low, Experimental high	unknown	0.5	0.5	0.5	9.0369	5.4723	8.7944
U4/U6.U5 tri-snRNP-associated protein 1 OS=Homo sapiens OX=9606 GN=SART1 PE=1 SV=1	SNUT1_HUMAN	SART1	90 kDa	0.0007	16	Control Set 1 low, Experimental high	unknown	0.5	0.5	0.5	8.2153	6.254	8.7944
RNA polymerase-associated protein RTF1 homolog OS=Homo sapiens OX=9606 GN=RTF1 PE=1 SV=4	RTF1_HUMAN	RTF1	80 kDa	0.00017	15	Control Set 1 low, Experimental high	unknown	0.5	0.5	0.5	7.3938	7.0358	8.7944
RNA-binding protein 12B OS=Homo sapiens OX=9606 GN=RBM12B PE=1 SV=2	RB12B_HUMAN	RBM12B	118 kDa	0.00042	15	Control Set 1 low, Experimental high	unknown	0.5	0.5	0.5	9.0369	7.0358	7.0355
YLP motif-containing protein 1 OS=Homo sapiens OX=9606 GN=YLPM1 PE=1 SV=4	YLPM1_HUMAN	YLPM1	242 kDa	< 0.00010	15	Control Set 1 low, Experimental high	unknown	0.5	0.5	0.5	8.2153	7.8175	7.0355
Cluster of Microtubule-associated protein OS=Homo sapiens OX=9606 GN=MAP4 PE=1 SV=1 (E7EVA0_HUMAN)	E7EVA0_HUMAN [2]	MAP4	245 kDa	< 0.00010	15	Control Set 1 low, Experimental high	unknown	2.853	0.5	0.5	19.717	20.326	18.468
Cluster of Jupiter microtubule associated homolog 1 OS=Homo sapiens OX=9606 GN=JPT1 PE=1 SV=3 (JUPI1_HUMAN)	JUPI1_HUMAN [2]	JPT1	16 kDa	0.0005	15	Control Set 1 low, Experimental high	unknown	0.5	0.5	0.5	6.5723	7.0358	8.7944
Ankycorbin OS=Homo sapiens OX=9606 GN=RAI14 PE=1 SV=2	RAI14_HUMAN	RAI14	110 kDa	0.00034	15	Control Set 1 low, Experimental high	unknown	0.5	0.5	0.5	8.2153	6.254	7.9149
Cluster of Nucleoprotein TPR OS=Homo sapiens OX=9606 GN=TPR PE=1 SV=3 (TPR_HUMAN)	TPR_HUMAN	TPR	267 kDa	< 0.00010	15	Control Set 1 low, Experimental high	unknown	0.5	0.5	0.5	6.5723	7.8175	7.9149
RNA binding motif protein, X-linked-like-1 OS=Homo sapiens OX=9606 GN=RBMXL1 PE=1 SV=1	RMXL1_HUMAN	RBMXL1	42 kDa	0.0004	15	Control Set 1 low, Experimental high	unknown	0.5	0.5	0.5	8.2153	7.8175	6.1561
Zinc finger protein 281 OS=Homo sapiens OX=9606 GN=ZNF281 PE=1 SV=1	ZN281_HUMAN	ZNF281	97 kDa	0.00037	14	Control Set 1 low, Experimental high	unknown	0.5	0.5	0.5	8.2153	7.0358	6.1561
Aftiphilin OS=Homo sapiens OX=9606 GN=AFTPH PE=1 SV=3	AFTIN_HUMAN	AFTPH	102 kDa	0.00023	14	Control Set 1 low, Experimental high	unknown	0.5	0.5	0.5	6.5723	6.254	7.9149
Arf-GAP domain and FG repeat-containing protein 1 OS=Homo sapiens OX=9606 GN=AGFG1 PE=1 SV=2	AGFG1_HUMAN	AGFG1	58 kDa	0.00052	14	Control Set 1 low, Experimental high	unknown	0.5	0.5	0.5	5.7507	7.0358	7.9149
PMS1 protein homolog 1 OS=Homo sapiens OX=9606 GN=PMS1 PE=1 SV=1	PMS1_HUMAN	PMS1	106 kDa	< 0.00010	14	Control Set 1 low, Experimental high	unknown	0.5	0.5	0.5	6.5723	7.0358	7.0355
Cluster of Protein PRRC2C OS=Homo sapiens OX=9606 GN=PRRC2C PE=1 SV=1 (E7EPN9_HUMAN)	E7EPN9_HUMAN [2]	PRRC2C	309 kDa	0.00016	13	Control Set 1 low, Experimental high	unknown	0.5	0.5	2.1912	13.145	14.072	15.83
General transcription factor IIF subunit 2 OS=Homo sapiens OX=9606 GN=GTF2F2 PE=1 SV=2	T2FB_HUMAN	GTF2F2	28 kDa	0.00072	13	Control Set 1 low, Experimental high	unknown	0.5	0.5	0.5	5.7507	6.254	7.9149
Histone H4 OS=Homo sapiens OX=9606 GN=HIST1H4A PE=1 SV=2	H4_HUMAN	HIST1H4A	11 kDa	0.0023	13	Control Set 1 low, Experimental high	unknown	0.5	0.5	0.5	4.9292	7.0358	7.9149
Parafibromin OS=Homo sapiens OX=9606 GN=CDC73 PE=1 SV=1	CDC73_HUMAN	CDC73	61 kDa	< 0.00010	13	Control Set 1 low, Experimental high	unknown	0.5	0.5	0.5	6.5723	7.0358	6.1561
Cluster of Zinc finger CCCH domain-containing protein 14 OS=Homo sapiens OX=9606 GN=ZC3H14 PE=1 SV=1 (ZC3HE_HUMAN)	ZC3HE_HUMAN [2]	ZC3H14	83 kDa	0.01	13	Control Set 1 low, Experimental high	unknown	0.5	0.5	0.5	8.2153	3.9088	7.0355
Ubiquitin carboxyl-terminal hydrolase 7 OS=Homo sapiens OX=9606 GN=USP7 PE=1 SV=2	UBP7_HUMAN	USP7	128 kDa	0.014	13	Control Set 1 low, Experimental high	unknown	0.5	0.5	0.5	9.0369	5.4723	4.3972
Cluster of Centrosomal protein of 131 kDa OS=Homo sapiens OX=9606 GN=CEP131 PE=1 SV=3 (CP131_HUMAN)	CP131_HUMAN [2]	CEP131	122 kDa	0.0018	13	Control Set 1 low, Experimental high	unknown	0.5	0.5	0.5	5.7507	7.8175	5.2766
Cluster of Structural maintenance of chromosomes flexible hinge domain-containing protein 1 OS=Homo sapiens OX=9606 GN=SMCHD1 PE=1 SV=2 (SMHD1_HUMAN)	SMHD1_HUMAN	SMCHD1	226 kDa	< 0.00010	12	Control Set 1 low, Experimental high	unknown	0.5	0.5	0.5	6.5723	5.4723	6.1561
Cluster of Protein SON OS=Homo sapiens OX=9606 GN=SON PE=1 SV=4 (SON_HUMAN)	SON_HUMAN [2]	SON	264 kDa	0.0012	12	Control Set 1 low, Experimental high	unknown	0.5	0.5	0.5	7.3938	5.4723	5.2766
Cluster of Nuclear receptor corepressor 2 OS=Homo sapiens OX=9606 GN=NCOR2 PE=1 SV=2 (C9J0Q5_HUMAN)	C9J0Q5_HUMAN [2]	NCOR2	273 kDa	0.00046	12	Control Set 1 low, Experimental high	unknown	0.5	0.5	0.5	5.7507	7.0358	5.2766
Cluster of MAX gene-associated protein OS=Homo sapiens OX=9606 GN=MGA PE=1 SV=4 (MGAP_HUMAN)	MGAP_HUMAN [2]	MGA	336 kDa	0.032	12	Control Set 1 low, Experimental high	unknown	0.5	0.5	0.5	9.0369	3.9088	4.3972
Cluster of Dihydropyrimidinase-related protein 3 OS=Homo sapiens OX=9606 GN=DPYSL3 PE=1 SV=1 (DPYL3_HUMAN)	DPYL3_HUMAN [3]	DPYSL3	62 kDa	0.00024	12	Control Set 1 low, Experimental high	unknown	0.5	0.5	0.5	4.9292	6.254	6.1561
Cluster of SLAIN motif-containing protein 2 OS=Homo sapiens OX=9606 GN=SLAIN2 PE=1 SV=2 (SLAI2_HUMAN)	SLAI2_HUMAN [2]	SLAIN2	63 kDa	0.0024	11	Control Set 1 low, Experimental high	unknown	0.5	0.5	0.5	5.7507	7.0358	4.3972
Protein transport protein SEC23 OS=Homo sapiens OX=9606 GN=SEC23B PE=1 SV=1	A0A2R8YFH5_HUMAN (+1)	SEC23B	84 kDa	0.00015	11	Control Set 1 low, Experimental high	unknown	0.5	0.5	0.5	4.9292	5.4723	6.1561
Protein AHNAK2 OS=Homo sapiens OX=9606 GN=AHNAK2 PE=1 SV=2	AHNK2_HUMAN	AHNAK2	617 kDa	< 0.00010	11	Control Set 1 low, Experimental high	unknown	0.5	0.5	0.5	5.7507	5.4723	5.2766
Fos-related antigen 2 OS=Homo sapiens OX=9606 GN=FOSL2 PE=1 SV=1	FOSL2_HUMAN	FOSL2	35 kDa	0.0064	11	Control Set 1 low, Experimental high	unknown	0.5	0.5	0.5	7.3938	4.6905	4.3972
Putative transcription activator ORF50 OS=Human herpesvirus 8 type P (isolate GK18) OX=868565 GN=ORF50 PE=3 SV=1	ORF50_HHV8P	ORF50	74 kDa	0.00023	11	Control Set 1 low, Experimental high	unknown	0.5	0.5	0.5	4.9292	6.254	5.2766
Serine/threonine-protein phosphatase 1 regulatory subunit 10 OS=Homo sapiens OX=9606 GN=PPP1R10 PE=1 SV=1	PP1RA_HUMAN	PPP1R10	99 kDa	0.0014	11	Control Set 1 low, Experimental high	unknown	0.5	0.5	0.5	6.5723	5.4723	4.3972
Exosome component 10 OS=Homo sapiens OX=9606 GN=EXOSC10 PE=1 SV=2	EXOSX_HUMAN	EXOSC10	101 kDa	0.014	11	Control Set 1 low, Experimental high	unknown	0.5	0.5	0.5	5.7507	3.127	7.0355
Cluster of RNA-binding protein FUS OS=Homo sapiens OX=9606 GN=FUS PE=1 SV=1 (FUS_HUMAN)	FUS_HUMAN [3]	FUS	53 kDa	0.0065	11	Control Set 1 low, Experimental high	unknown	0.5	0.5	0.5	4.9292	3.9088	7.0355
Cluster of Tensin-3 OS=Homo sapiens OX=9606 GN=TNS3 PE=1 SV=2 (TENS3_HUMAN)	TENS3_HUMAN	TNS3	155 kDa	0.0059	11	Control Set 1 low, Experimental high	unknown	0.5	0.5	0.5	4.1077	4.6905	7.0355
Zinc finger protein 148 OS=Homo sapiens OX=9606 GN=ZNF148 PE=1 SV=2	ZN148_HUMAN	ZNF148	89 kDa	0.00047	11	Control Set 1 low, Experimental high	unknown	0.5	0.5	0.5	4.9292	4.6905	6.1561
Microtubule-associated protein OS=Homo sapiens OX=9606 GN=MAP4 PE=1 SV=1	F8W9U4_HUMAN	MAP4	88 kDa	0.0001	10	Control Set 1 low, Experimental high	unknown	0.5	0.5	0.5	5.7507	4.6905	5.2766
Dihydropyrimidinase-related protein 3 OS=Homo sapiens OX=9606 GN=DPYSL3 PE=1 SV=1	DPYL3_HUMAN	DPYSL3	62 kDa	0.0016	10	Control Set 1 low, Experimental high	unknown	0.5	0.5	0.5	4.1077	6.254	5.2766
Cluster of Myocyte-specific enhancer factor 2D OS=Homo sapiens OX=9606 GN=MEF2D PE=1 SV=1 (MEF2D_HUMAN)	MEF2D_HUMAN [9]	MEF2D	56 kDa	0.012	10	Control Set 1 low, Experimental high	unknown	0.5	0.5	0.5	7.3938	3.9088	4.3972
Enhancer of mRNA-decapping protein 3 OS=Homo sapiens OX=9606 GN=EDC3 PE=1 SV=1	EDC3_HUMAN	EDC3	56 kDa	0.0016	10	Control Set 1 low, Experimental high	unknown	0.5	0.5	0.5	4.1077	6.254	5.2766
Cluster of Protein transport protein Sec16A OS=Homo sapiens OX=9606 GN=SEC16A PE=1 SV=4 (SC16A_HUMAN)	SC16A_HUMAN [4]	SEC16A	252 kDa	0.0016	10	Control Set 1 low, Experimental high	unknown	0.5	0.5	0.5	4.1077	6.254	5.2766
Cluster of Zinc finger protein 638 OS=Homo sapiens OX=9606 GN=ZNF638 PE=1 SV=2 (ZN638_HUMAN)	ZN638_HUMAN	ZNF638	221 kDa	0.00034	10	Control Set 1 low, Experimental high	unknown	0.5	0.5	0.5	5.7507	5.4723	4.3972
Activating signal cointegrator 1 complex subunit 3 OS=Homo sapiens OX=9606 GN=ASCC3 PE=1 SV=3	ASCC3_HUMAN	ASCC3	251 kDa	0.001	10	Control Set 1 low, Experimental high	unknown	0.5	0.5	0.5	4.9292	6.254	4.3972
Thymidylate synthase OS=Human herpesvirus 8 type P (isolate GK18) OX=868565 GN=70 PE=1 SV=1	TYSY_HHV8P	70	39 kDa	0.001	10	Control Set 1 low, Experimental high	unknown	0.5	0.5	0.5	4.9292	6.254	4.3972
Viral IRF4-like protein OS=Human herpesvirus 8 type P (isolate GK18) OX=868565 GN=vIRF-4 PE=1 SV=1	VIRF4_HHV8P	vIRF-4	98 kDa	0.001	10	Control Set 1 low, Experimental high	unknown	0.5	0.5	0.5	4.9292	6.254	4.3972
182 kDa tankyrase-1-binding protein OS=Homo sapiens OX=9606 GN=TNKS1BP1 PE=1 SV=4	TB182_HUMAN	TNKS1BP1	182 kDa	0.0074	10	Control Set 1 low, Experimental high	unknown	0.5	0.5	0.5	4.1077	7.0358	4.3972
Neuroblast differentiation-associated protein AHNAK OS=Homo sapiens OX=9606 GN=AHNAK PE=1 SV=2	AHNK_HUMAN	AHNAK	629 kDa	< 0.00010	10	Control Set 1 low, Experimental high	unknown	14.265	14.613	23.007	188.95	171.2	166.21
Splicing factor 3B subunit 3 OS=Homo sapiens OX=9606 GN=SF3B3 PE=1 SV=4	SF3B3_HUMAN	SF3B3	136 kDa	0.0023	10	Control Set 1 low, Experimental high	unknown	0.5	0.5	0.5	4.9292	3.9088	6.1561
Transcription elongation factor SPT5 OS=Homo sapiens OX=9606 GN=SUPT5H PE=1 SV=1	SPT5H_HUMAN	SUPT5H	121 kDa	0.0013	10	Control Set 1 low, Experimental high	unknown	0.5	0.5	0.5	5.7507	3.9088	5.2766
Lamina-associated polypeptide 2, isoform alpha OS=Homo sapiens OX=9606 GN=TMPO PE=1 SV=2	LAP2A_HUMAN	TMPO	75 kDa	< 0.00010	10	Control Set 1 low, Experimental high	unknown	0.5	0.5	0.5	4.9292	5.4723	5.2766
Synaptotagmin-like protein 4 OS=Homo sapiens OX=9606 GN=SYTL4 PE=1 SV=2	SYTL4_HUMAN	SYTL4	76 kDa	0.0071	9.4	Control Set 1 low, Experimental high	unknown	0.5	0.5	0.5	3.2861	4.6905	6.1561
Cluster of Chromosome-associated kinesin KIF4A OS=Homo sapiens OX=9606 GN=KIF4A PE=1 SV=3 (KIF4A_HUMAN)	KIF4A_HUMAN [2]	KIF4A	140 kDa	0.00051	9.4	Control Set 1 low, Experimental high	unknown	0.5	0.5	0.5	4.9292	3.9088	5.2766
PRKC apoptosis WT1 regulator protein OS=Homo sapiens OX=9606 GN=PAWR PE=1 SV=1	PAWR_HUMAN	PAWR	37 kDa	0.00024	9.4	Control Set 1 low, Experimental high	unknown	0.5	0.5	0.5	4.1077	4.6905	5.2766
Cluster of SAFB-like transcription modulator OS=Homo sapiens OX=9606 GN=SLTM PE=1 SV=2 (SLTM_HUMAN)	SLTM_HUMAN	SLTM	117 kDa	0.037	9.4	Control Set 1 low, Experimental high	unknown	0.5	0.5	0.5	7.3938	3.127	3.5178
Cluster of Ribosomal L1 domain-containing protein 1 OS=Homo sapiens OX=9606 GN=RSL1D1 PE=1 SV=3 (RL1D1_HUMAN)	RL1D1_HUMAN [2]	RSL1D1	55 kDa	< 0.00010	9.3	Control Set 1 low, Experimental high	unknown	0.5	0.5	0.5	4.9292	4.6905	4.3972
Regulator of nonsense transcripts 1 OS=Homo sapiens OX=9606 GN=UPF1 PE=1 SV=2	RENT1_HUMAN	UPF1	124 kDa	0.0038	9.3	Control Set 1 low, Experimental high	unknown	0.5	0.5	3.2867	12.323	10.945	16.709
Synapse-associated protein 1 OS=Homo sapiens OX=9606 GN=SYAP1 PE=1 SV=1	SYAP1_HUMAN	SYAP1	40 kDa	0.043	9.3	Control Set 1 low, Experimental high	unknown	0.5	0.5	0.5	7.3938	3.9088	2.6383
Leucine zipper protein 1 OS=Homo sapiens OX=9606 GN=LUZP1 PE=1 SV=2	LUZP1_HUMAN	LUZP1	120 kDa	0.00082	9.3	Control Set 1 low, Experimental high	unknown	0.5	3.9855	4.3823	23.003	31.27	28.142
Activity-dependent neuroprotector homeobox protein OS=Homo sapiens OX=9606 GN=ADNP PE=1 SV=1	ADNP_HUMAN	ADNP	124 kDa	0.0077	9.3	Control Set 1 low, Experimental high	unknown	0.5	0.5	0.5	4.1077	6.254	3.5178
Splicing factor 45 OS=Homo sapiens OX=9606 GN=RBM17 PE=1 SV=1	SPF45_HUMAN	RBM17	45 kDa	0.018	9.2	Control Set 1 low, Experimental high	unknown	0.5	0.5	0.5	4.9292	6.254	2.6383
RNA-binding protein FUS OS=Homo sapiens OX=9606 GN=FUS PE=1 SV=1	FUS_HUMAN (+1)	FUS	53 kDa	0.011	8.9	Control Set 1 low, Experimental high	unknown	0.5	0.5	0.5	3.2861	3.9088	6.1561
Nuclear egress protein 1 OS=Human herpesvirus 8 type P (isolate GK18) OX=868565 GN=NEC1 PE=1 SV=1	NEC1_HHV8P	NEC1	33 kDa	0.0041	8.9	Control Set 1 low, Experimental high	unknown	0.5	0.5	0.5	4.9292	3.127	5.2766
Protein transport protein sec16 OS=Homo sapiens OX=9606 GN=SEC16A PE=1 SV=1	F1T0I1_HUMAN	SEC16A	249 kDa	0.0035	8.8	Control Set 1 low, Experimental high	unknown	0.5	0.5	0.5	3.2861	5.4723	4.3972
Ribonucleoside-diphosphate reductase small subunit OS=Human herpesvirus 8 type P (isolate GK18) OX=868565 GN=RIR2 PE=3 SV=1	RIR2_HHV8P	RIR2	35 kDa	0.0066	8.8	Control Set 1 low, Experimental high	unknown	0.5	0.5	0.5	5.7507	3.127	4.3972
Ubiquitin carboxyl-terminal hydrolase CYLD OS=Homo sapiens OX=9606 GN=CYLD PE=1 SV=1	CYLD_HUMAN	CYLD	107 kDa	0.0027	8.8	Control Set 1 low, Experimental high	unknown	0.5	0.5	0.5	3.2861	4.6905	5.2766
Cluster of Ubiquitin-associated protein 2-like OS=Homo sapiens OX=9606 GN=UBAP2L PE=1 SV=2 (UBP2L_HUMAN)	UBP2L_HUMAN	UBAP2L	115 kDa	0.00088	8.8	Control Set 1 low, Experimental high	unknown	0.5	0.5	0.5	4.9292	4.6905	3.5178
Splicing factor 3A subunit 1 OS=Homo sapiens OX=9606 GN=SF3A1 PE=1 SV=1	SF3A1_HUMAN	SF3A1	89 kDa	0.011	8.7	Control Set 1 low, Experimental high	unknown	0.5	0.5	0.5	4.9292	5.4723	2.6383
Protein phosphatase 1 regulatory subunit 12A OS=Homo sapiens OX=9606 GN=PPP1R12A PE=1 SV=1	MYPT1_HUMAN	PPP1R12A	115 kDa	0.022	8.7	Control Set 1 low, Experimental high	unknown	0.5	0.5	0.5	4.1077	6.254	2.6383
Scaffold attachment factor B1 OS=Homo sapiens OX=9606 GN=SAFB PE=1 SV=4	SAFB1_HUMAN	SAFB	103 kDa	0.001	8.4	Control Set 1 low, Experimental high	unknown	4.2796	0.5	0.5	13.145	15.635	15.83
Pre-mRNA-splicing factor ATP-dependent RNA helicase PRP16 OS=Homo sapiens OX=9606 GN=DHX38 PE=1 SV=2	PRP16_HUMAN	DHX38	141 kDa	0.0034	8.3	Control Set 1 low, Experimental high	unknown	0.5	0.5	0.5	3.2861	3.9088	5.2766
SNW domain-containing protein 1 OS=Homo sapiens OX=9606 GN=SNW1 PE=1 SV=1	SNW1_HUMAN	SNW1	61 kDa	0.013	8.3	Control Set 1 low, Experimental high	unknown	0.5	0.5	0.5	2.4646	4.6905	5.2766
Ubiquitin carboxyl-terminal hydrolase 10 OS=Homo sapiens OX=9606 GN=USP10 PE=1 SV=2	UBP10_HUMAN	USP10	87 kDa	0.013	8.3	Control Set 1 low, Experimental high	unknown	0.5	0.5	0.5	2.4646	4.6905	5.2766
Elongin-A OS=Homo sapiens OX=9606 GN=ELOA PE=1 SV=1	A0A024RAC6_HUMAN (+1)	ELOA	87 kDa	0.0011	8.2	Control Set 1 low, Experimental high	unknown	0.5	0.5	0.5	3.2861	4.6905	4.3972
RNA-binding protein 12 OS=Homo sapiens OX=9606 GN=RBM12 PE=1 SV=1	RBM12_HUMAN	RBM12	97 kDa	0.00044	8.2	Control Set 1 low, Experimental high	unknown	0.5	0.5	0.5	4.1077	4.6905	3.5178
Cluster of Transcriptional repressor p66-beta OS=Homo sapiens OX=9606 GN=GATAD2B PE=1 SV=1 (A0A0U1RRM1_HUMAN)	A0A0U1RRM1_HUMAN [2]	GATAD2B	63 kDa	0.0066	8.2	Control Set 1 low, Experimental high	unknown	0.5	0.5	0.5	3.2861	5.4723	3.5178
Cluster of Tight junction protein ZO-2 OS=Homo sapiens OX=9606 GN=TJP2 PE=1 SV=1 (A0A3B3ISZ5_HUMAN)	A0A3B3ISZ5_HUMAN [2]	TJP2	124 kDa	0.0079	8.2	Control Set 1 low, Experimental high	unknown	0.5	0.5	0.5	4.9292	4.6905	2.6383
Transforming acidic coiled-coil-containing protein 2 OS=Homo sapiens OX=9606 GN=TACC2 PE=1 SV=1	E7EMZ9_HUMAN (+1)	TACC2	297 kDa	0.013	7.8	Control Set 1 low, Experimental high	unknown	0.5	0.5	0.5	4.9292	2.3453	4.3972
Cyclin-T1 OS=Homo sapiens OX=9606 GN=CCNT1 PE=1 SV=1	CCNT1_HUMAN	CCNT1	81 kDa	0.014	7.8	Control Set 1 low, Experimental high	unknown	0.5	0.5	0.5	2.4646	3.9088	5.2766
RNA-binding protein 10 OS=Homo sapiens OX=9606 GN=RBM10 PE=1 SV=3	RBM10_HUMAN	RBM10	104 kDa	0.00092	7.8	Control Set 1 low, Experimental high	unknown	0.5	0.5	0.5	4.1077	3.127	4.3972
Jupiter microtubule-associated homolog 1 (Fragment) OS=Homo sapiens OX=9606 GN=JPT1 PE=1 SV=8	J3KSH8_HUMAN	JPT1	10 kDa	< 0.00010	7.7	Control Set 1 low, Experimental high	unknown	0.5	0.5	0.5	4.1077	3.9088	3.5178
Serine-threonine kinase receptor-associated protein OS=Homo sapiens OX=9606 GN=STRAP PE=1 SV=1	STRAP_HUMAN	STRAP	38 kDa	0.0036	7.7	Control Set 1 low, Experimental high	unknown	0.5	0.5	0.5	4.9292	3.127	3.5178
Catenin delta-1 OS=Homo sapiens OX=9606 GN=CTNND1 PE=1 SV=2	C9JZR2_HUMAN (+1)	CTNND1	105 kDa	0.0036	7.7	Control Set 1 low, Experimental high	unknown	0.5	0.5	0.5	4.9292	3.127	3.5178
Cluster of Pre-mRNA-processing factor 40 homolog A OS=Homo sapiens OX=9606 GN=PRPF40A PE=1 SV=1 (A0A3F2YNY6_HUMAN)	A0A3F2YNY6_HUMAN [2]	PRPF40A	112 kDa	< 0.00010	7.7	Control Set 1 low, Experimental high	unknown	0.5	0.5	0.5	4.1077	3.9088	3.5178
Cluster of Drebrin OS=Homo sapiens OX=9606 GN=DBN1 PE=1 SV=4 (DREB_HUMAN)	DREB_HUMAN	DBN1	71 kDa	0.0016	7.7	Control Set 1 low, Experimental high	unknown	0.5	0.5	0.5	3.2861	4.6905	3.5178
PEST proteolytic signal-containing nuclear protein OS=Homo sapiens OX=9606 GN=PCNP PE=1 SV=2	PCNP_HUMAN	PCNP	19 kDa	0.02	7.6	Control Set 1 low, Experimental high	unknown	0.5	0.5	0.5	2.4646	5.4723	3.5178
Brain-specific angiogenesis inhibitor 1-associated protein 2 OS=Homo sapiens OX=9606 GN=BAIAP2 PE=1 SV=1	I3L4C2_HUMAN	BAIAP2	61 kDa	0.043	7.2	Control Set 1 low, Experimental high	unknown	0.5	0.5	0.5	1.6431	3.9088	5.2766
Protein transport protein Sec24C OS=Homo sapiens OX=9606 GN=SEC24C PE=1 SV=3	SC24C_HUMAN	SEC24C	118 kDa	0.0012	7.2	Control Set 1 low, Experimental high	unknown	0.5	2.657	0.5	9.8584	8.5993	7.9149
DNA mismatch repair protein Mlh1 (Fragment) OS=Homo sapiens OX=9606 GN=MLH1 PE=1 SV=1	H0Y818_HUMAN (+1)	MLH1	76 kDa	0.014	7.2	Control Set 1 low, Experimental high	unknown	0.5	0.5	0.5	4.9292	2.3453	3.5178
Nucleolar protein 58 OS=Homo sapiens OX=9606 GN=NOP58 PE=1 SV=1	NOP58_HUMAN	NOP58	60 kDa	0.014	7.2	Control Set 1 low, Experimental high	unknown	0.5	0.5	0.5	4.9292	2.3453	3.5178
Protein HEXIM1 OS=Homo sapiens OX=9606 GN=HEXIM1 PE=1 SV=1	HEXI1_HUMAN	HEXIM1	41 kDa	0.00041	7.2	Control Set 1 low, Experimental high	unknown	0.5	0.5	0.5	4.1077	3.127	3.5178
Cluster of Eukaryotic peptide chain release factor GTP-binding subunit ERF3A (Fragment) OS=Homo sapiens OX=9606 GN=GSPT1 PE=1 SV=1 (H3BR35_HUMAN)	H3BR35_HUMAN [2]	GSPT1	53 kDa	0.048	7.2	Control Set 1 low, Experimental high	unknown	0.5	0.5	0.5	5.7507	2.3453	2.6383
Spermatogenesis-associated protein 2 OS=Homo sapiens OX=9606 GN=SPATA2 PE=1 SV=2	SPAT2_HUMAN	SPATA2	58 kDa	0.048	7.2	Control Set 1 low, Experimental high	unknown	0.5	0.5	0.5	5.7507	2.3453	2.6383
Chromodomain-helicase-DNA-binding protein 5 OS=Homo sapiens OX=9606 GN=CHD5 PE=1 SV=1	CHD5_HUMAN	CHD5	223 kDa	0.006	7.2	Control Set 1 low, Experimental high	unknown	0.5	0.5	0.5	2.4646	3.9088	4.3972
Death-inducer obliterator 1 OS=Homo sapiens OX=9606 GN=DIDO1 PE=1 SV=5	DIDO1_HUMAN	DIDO1	244 kDa	< 0.00010	7.1	Control Set 1 low, Experimental high	unknown	0.5	0.5	0.5	3.2861	3.9088	3.5178
Ubiquitin-associated protein 2 OS=Homo sapiens OX=9606 GN=UBAP2 PE=1 SV=1	UBAP2_HUMAN	UBAP2	117 kDa	< 0.00010	7.1	Control Set 1 low, Experimental high	unknown	0.5	0.5	0.5	3.2861	3.9088	3.5178
RNA-binding protein EWS OS=Homo sapiens OX=9606 GN=EWSR1 PE=1 SV=1	EWS_HUMAN	EWSR1	68 kDa	0.012	7.1	Control Set 1 low, Experimental high	unknown	0.5	0.5	0.5	4.9292	3.127	2.6383
Ataxin-2 OS=Homo sapiens OX=9606 GN=ATXN2 PE=1 SV=2	ATX2_HUMAN	ATXN2	140 kDa	0.0027	7.1	Control Set 1 low, Experimental high	unknown	0.5	0.5	0.5	4.1077	3.9088	2.6383
Cell division cycle-associated protein 2 OS=Homo sapiens OX=9606 GN=CDCA2 PE=1 SV=1	E9PEI0_HUMAN	CDCA2	111 kDa	0.0074	7.1	Control Set 1 low, Experimental high	unknown	0.5	0.5	0.5	3.2861	4.6905	2.6383
Arf-GAP with SH3 domain, ANK repeat and PH domain-containing protein 1 OS=Homo sapiens OX=9606 GN=ASAP1 PE=1 SV=1	A0A0A0MRE5_HUMAN (+1)	ASAP1	125 kDa	0.0087	6.7	Control Set 1 low, Experimental high	unknown	0.5	0.5	0.5	3.2861	2.3453	4.3972
Cluster of BUD13 homolog OS=Homo sapiens OX=9606 GN=BUD13 PE=1 SV=1 (BUD13_HUMAN)	BUD13_HUMAN	BUD13	71 kDa	0.0087	6.7	Control Set 1 low, Experimental high	unknown	0.5	0.5	0.5	3.2861	2.3453	4.3972
Kinesin-like protein OS=Homo sapiens OX=9606 GN=KIF23 PE=1 SV=1	H7BYN4_HUMAN (+1)	KIF23	109 kDa	0.0075	6.7	Control Set 1 low, Experimental high	unknown	0.5	0.5	0.5	2.4646	3.127	4.3972
Centrosomal protein of 131 kDa (Fragment) OS=Homo sapiens OX=9606 GN=CEP131 PE=1 SV=1	I3L2X7_HUMAN	CEP131	62 kDa	< 0.00010	6.6	Control Set 1 low, Experimental high	unknown	0.5	0.5	0.5	3.2861	3.127	3.5178
Cluster of EF-hand domain-containing protein D2 OS=Homo sapiens OX=9606 GN=EFHD2 PE=1 SV=1 (EFHD2_HUMAN)	EFHD2_HUMAN	EFHD2	27 kDa	0.0055	6.6	Control Set 1 low, Experimental high	unknown	0.5	0.5	0.5	4.1077	2.3453	3.5178
DNA-directed RNA polymerase II subunit RPB1 OS=Homo sapiens OX=9606 GN=POLR2A PE=1 SV=2	RPB1_HUMAN	POLR2A	217 kDa	0.029	6.6	Control Set 1 low, Experimental high	unknown	0.5	0.5	0.5	1.6431	3.9088	4.3972
Regulation of nuclear pre-mRNA domain-containing protein 2 OS=Homo sapiens OX=9606 GN=RPRD2 PE=1 SV=1	RPRD2_HUMAN	RPRD2	156 kDa	< 0.00010	6.6	Control Set 1 low, Experimental high	unknown	0.5	0.5	0.5	3.2861	3.127	3.5178
Cluster of Protein Red OS=Homo sapiens OX=9606 GN=IK PE=1 SV=3 (RED_HUMAN)	RED_HUMAN	IK	66 kDa	< 0.00010	6.6	Control Set 1 low, Experimental high	unknown	0.5	0.5	0.5	3.2861	3.127	3.5178
Jupiter microtubule associated homolog 2 OS=Homo sapiens OX=9606 GN=JPT2 PE=1 SV=1	JUPI2_HUMAN	JPT2	20 kDa	< 0.00010	6.6	Control Set 1 low, Experimental high	unknown	0.5	0.5	0.5	3.2861	3.127	3.5178
Tropomodulin-3 OS=Homo sapiens OX=9606 GN=TMOD3 PE=1 SV=1	TMOD3_HUMAN	TMOD3	40 kDa	0.026	6.6	Control Set 1 low, Experimental high	unknown	0.5	0.5	0.5	4.9292	2.3453	2.6383
RNA polymerase II-associated factor 1 homolog OS=Homo sapiens OX=9606 GN=PAF1 PE=1 SV=2	PAF1_HUMAN	PAF1	60 kDa	0.026	6.6	Control Set 1 low, Experimental high	unknown	0.5	0.5	0.5	4.9292	2.3453	2.6383
RNA polymerase-associated protein CTR9 homolog OS=Homo sapiens OX=9606 GN=CTR9 PE=1 SV=1	CTR9_HUMAN	CTR9	134 kDa	0.0029	6.6	Control Set 1 low, Experimental high	unknown	0.5	0.5	0.5	2.4646	3.9088	3.5178
Cluster of C-Jun-amino-terminal kinase-interacting protein 4 OS=Homo sapiens OX=9606 GN=SPAG9 PE=1 SV=1 (A0A087X2D8_HUMAN)	A0A087X2D8_HUMAN [5]	SPAG9	145 kDa	0.003	6.6	Control Set 1 low, Experimental high	unknown	0.5	0.5	0.5	4.1077	3.127	2.6383
AP-2 complex subunit alpha-1 OS=Homo sapiens OX=9606 GN=AP2A1 PE=1 SV=3	AP2A1_HUMAN	AP2A1	108 kDa	0.003	6.6	Control Set 1 low, Experimental high	unknown	0.5	0.5	0.5	4.1077	3.127	2.6383
Zinc finger CCCH domain-containing protein 3 OS=Homo sapiens OX=9606 GN=ZC3H3 PE=1 SV=3	ZC3H3_HUMAN	ZC3H3	102 kDa	0.003	6.6	Control Set 1 low, Experimental high	unknown	0.5	0.5	0.5	4.1077	3.127	2.6383
Cell division cycle 5-like protein OS=Homo sapiens OX=9606 GN=CDC5L PE=1 SV=2	CDC5L_HUMAN	CDC5L	92 kDa	0.035	6.6	Control Set 1 low, Experimental high	unknown	0.5	0.5	0.5	1.6431	4.6905	3.5178
Cluster of Bcl-2-associated transcription factor 1 OS=Homo sapiens OX=9606 GN=BCLAF1 PE=1 SV=2 (BCLF1_HUMAN)	BCLF1_HUMAN [3]	BCLAF1	106 kDa	0.0016	6.6	Control Set 1 low, Experimental high	unknown	0.5	0.5	0.5	3.2861	3.9088	2.6383
Centrosomal protein of 170 kDa OS=Homo sapiens OX=9606 GN=CEP170 PE=1 SV=1	CE170_HUMAN	CEP170	175 kDa	0.039	6.5	Control Set 1 low, Experimental high	unknown	0.5	0.5	0.5	4.9292	3.127	1.7589
Krueppel-like factor 5 OS=Homo sapiens OX=9606 GN=KLF5 PE=1 SV=2	KLF5_HUMAN	KLF5	51 kDa	0.033	6.1	Control Set 1 low, Experimental high	unknown	0.5	0.5	0.5	1.6431	3.127	4.3972
LIM and SH3 domain protein 1 OS=Homo sapiens OX=9606 GN=LASP1 PE=1 SV=2	LASP1_HUMAN	LASP1	30 kDa	0.033	6.1	Control Set 1 low, Experimental high	unknown	0.5	0.5	0.5	1.6431	3.127	4.3972
Cap-specific mRNA (nucleoside-2'-O-)-methyltransferase 1 OS=Homo sapiens OX=9606 GN=CMTR1 PE=1 SV=1	CMTR1_HUMAN	CMTR1	95 kDa	0.0021	6.1	Control Set 1 low, Experimental high	unknown	0.5	0.5	0.5	3.2861	2.3453	3.5178
FACT complex subunit SSRP1 OS=Homo sapiens OX=9606 GN=SSRP1 PE=1 SV=1	SSRP1_HUMAN	SSRP1	81 kDa	0.0021	6.1	Control Set 1 low, Experimental high	unknown	0.5	0.5	0.5	3.2861	2.3453	3.5178
CCN family member 1 OS=Homo sapiens OX=9606 GN=CCN1 PE=1 SV=1	CCN1_HUMAN	CCN1	42 kDa	0.0021	6.1	Control Set 1 low, Experimental high	unknown	0.5	0.5	0.5	3.2861	2.3453	3.5178
ATPase WRNIP1 OS=Homo sapiens OX=9606 GN=WRNIP1 PE=1 SV=2	WRIP1_HUMAN	WRNIP1	72 kDa	0.0012	6.1	Control Set 1 low, Experimental high	unknown	0.5	0.5	0.5	2.4646	3.127	3.5178
Small nuclear ribonucleoprotein Sm D1 OS=Homo sapiens OX=9606 GN=SNRPD1 PE=1 SV=1	J3QLI9_HUMAN (+1)	SNRPD1	8 kDa	0.0012	6.1	Control Set 1 low, Experimental high	unknown	0.5	0.5	0.5	2.4646	3.127	3.5178
Cluster of Chromodomain-helicase-DNA-binding protein 4 OS=Homo sapiens OX=9606 GN=CHD4 PE=1 SV=1 (A0A2R8Y212_HUMAN)	A0A2R8Y212_HUMAN [5]	CHD4	218 kDa	< 0.00010	6.1	Control Set 1 low, Experimental high	unknown	4.2796	3.9855	2.1912	20.538	22.671	20.227
Inner centromere protein OS=Homo sapiens OX=9606 GN=INCENP PE=1 SV=3	INCE_HUMAN	INCENP	105 kDa	0.0097	6.1	Control Set 1 low, Experimental high	unknown	0.5	0.5	0.5	4.1077	2.3453	2.6383
Nucleolar protein 6 OS=Homo sapiens OX=9606 GN=NOL6 PE=1 SV=2	NOL6_HUMAN	NOL6	128 kDa	0.0097	6.1	Control Set 1 low, Experimental high	unknown	0.5	0.5	0.5	4.1077	2.3453	2.6383
Squamous cell carcinoma antigen recognized by T-cells 3 OS=Homo sapiens OX=9606 GN=SART3 PE=1 SV=1	SART3_HUMAN	SART3	110 kDa	0.00021	6	Control Set 1 low, Experimental high	unknown	0.5	0.5	0.5	3.2861	3.127	2.6383
Tegument protein ORF52 OS=Human herpesvirus 8 type P (isolate GK18) OX=868565 GN=ORF52 PE=1 SV=1	ORF52_HHV8P	ORF52	14 kDa	0.00021	6	Control Set 1 low, Experimental high	unknown	0.5	0.5	0.5	3.2861	3.127	2.6383
Cluster of Protein argonaute-2 OS=Homo sapiens OX=9606 GN=AGO2 PE=1 SV=3 (AGO2_HUMAN)	AGO2_HUMAN [2]	AGO2	97 kDa	0.0053	6	Control Set 1 low, Experimental high	unknown	0.5	0.5	0.5	2.4646	3.9088	2.6383
Inner tegument protein OS=Human herpesvirus 8 type P (isolate GK18) OX=868565 GN=ORF63 PE=3 SV=1	ITP_HHV8P	ORF63	104 kDa	0.018	6	Control Set 1 low, Experimental high	unknown	0.5	0.5	0.5	3.2861	3.9088	1.7589
Cluster of U2 snRNP-associated SURP motif-containing protein OS=Homo sapiens OX=9606 GN=U2SURP PE=1 SV=2 (SR140_HUMAN)	SR140_HUMAN [2]	U2SURP	118 kDa	0.0029	5.8	Control Set 1 low, Experimental high	unknown	4.2796	0.5	0.5	10.68	10.163	9.6738
Peripherin OS=Homo sapiens OX=9606 GN=PRPH PE=1 SV=2	PERI_HUMAN	PRPH	54 kDa	0.0025	5.8	Control Set 1 low, Experimental high	unknown	0.5	0.5	3.2867	9.0369	7.8175	7.9149
TATA-binding protein-associated factor 2N OS=Homo sapiens OX=9606 GN=TAF15 PE=1 SV=1	RBP56_HUMAN	TAF15	62 kDa	0.021	5.6	Control Set 1 low, Experimental high	unknown	0.5	0.5	0.5	3.2861	1.5635	3.5178
Cluster of Serine/threonine-protein phosphatase 6 regulatory subunit 3 OS=Homo sapiens OX=9606 GN=PPP6R3 PE=1 SV=1 (E9PKF6_HUMAN)	E9PKF6_HUMAN [2]	PPP6R3	94 kDa	0.021	5.6	Control Set 1 low, Experimental high	unknown	0.5	0.5	0.5	3.2861	1.5635	3.5178
Cluster of Pumilio homolog 1 OS=Homo sapiens OX=9606 GN=PUM1 PE=1 SV=1 (Q5T1Z8_HUMAN)	Q5T1Z8_HUMAN [2]	PUM1	130 kDa	0.0036	5.6	Control Set 1 low, Experimental high	unknown	0.5	0.5	0.5	2.4646	2.3453	3.5178
Immunoglobulin-binding protein 1 OS=Homo sapiens OX=9606 GN=IGBP1 PE=1 SV=1	IGBP1_HUMAN	IGBP1	39 kDa	0.0036	5.6	Control Set 1 low, Experimental high	unknown	0.5	0.5	0.5	2.4646	2.3453	3.5178
Ribonucleases P/MRP protein subunit POP1 OS=Homo sapiens OX=9606 GN=POP1 PE=1 SV=2	POP1_HUMAN	POP1	115 kDa	0.0036	5.6	Control Set 1 low, Experimental high	unknown	0.5	0.5	0.5	2.4646	2.3453	3.5178
Interleukin enhancer-binding factor 2 OS=Homo sapiens OX=9606 GN=ILF2 PE=1 SV=1	B4DY09_HUMAN (+1)	ILF2	39 kDa	0.0036	5.6	Control Set 1 low, Experimental high	unknown	0.5	0.5	0.5	2.4646	2.3453	3.5178
Zinc finger RNA-binding protein OS=Homo sapiens OX=9606 GN=ZFR PE=1 SV=2	ZFR_HUMAN	ZFR	117 kDa	0.0036	5.6	Control Set 1 low, Experimental high	unknown	0.5	0.5	0.5	2.4646	2.3453	3.5178
Ribosomal protein S6 kinase OS=Homo sapiens OX=9606 GN=RPS6KA1 PE=1 SV=1	E9PGT3_HUMAN (+1)	RPS6KA1	81 kDa	0.004	5.6	Control Set 1 low, Experimental high	unknown	2.853	0.5	0.5	8.2153	7.0358	6.1561
Protein SON (Fragment) OS=Homo sapiens OX=9606 GN=SON PE=1 SV=1	H7C1M2_HUMAN	SON	160 kDa	0.034	5.5	Control Set 1 low, Experimental high	unknown	0.5	0.5	0.5	4.1077	2.3453	1.7589
Protein transport protein sec16 OS=Homo sapiens OX=9606 GN=SEC16A PE=1 SV=1	A0A3F2YNX0_HUMAN (+1)	SEC16A	229 kDa	0.027	5.5	Control Set 1 low, Experimental high	unknown	0.5	0.5	0.5	1.6431	3.9088	2.6383
Chromodomain-helicase-DNA-binding protein 5 (Fragment) OS=Homo sapiens OX=9606 GN=CHD5 PE=1 SV=1	K7EMY3_HUMAN	CHD5	121 kDa	0.017	5.5	Control Set 1 low, Experimental high	unknown	0.5	0.5	0.5	1.6431	3.127	3.5178
RNA-binding protein 27 OS=Homo sapiens OX=9606 GN=RBM27 PE=1 SV=2	RBM27_HUMAN	RBM27	119 kDa	0.017	5.5	Control Set 1 low, Experimental high	unknown	0.5	0.5	0.5	1.6431	3.127	3.5178
Probable JmjC domain-containing histone demethylation protein 2C OS=Homo sapiens OX=9606 GN=JMJD1C PE=1 SV=2	JHD2C_HUMAN	JMJD1C	285 kDa	0.0013	5.5	Control Set 1 low, Experimental high	unknown	0.5	0.5	0.5	3.2861	2.3453	2.6383
Coiled-coil domain-containing protein 6 OS=Homo sapiens OX=9606 GN=CCDC6 PE=1 SV=2	CCDC6_HUMAN	CCDC6	53 kDa	0.0013	5.5	Control Set 1 low, Experimental high	unknown	0.5	0.5	0.5	3.2861	2.3453	2.6383
Kinesin-like protein KIF2C OS=Homo sapiens OX=9606 GN=KIF2C PE=1 SV=2	KIF2C_HUMAN	KIF2C	81 kDa	0.0013	5.5	Control Set 1 low, Experimental high	unknown	0.5	0.5	0.5	3.2861	2.3453	2.6383
Nucleolin OS=Homo sapiens OX=9606 GN=NCL PE=1 SV=3	NUCL_HUMAN	NCL	77 kDa	0.0013	5.5	Control Set 1 low, Experimental high	unknown	0.5	0.5	0.5	3.2861	2.3453	2.6383
Retinitis pigmentosa 9 protein OS=Homo sapiens OX=9606 GN=RP9 PE=1 SV=2	RP9_HUMAN	RP9	26 kDa	0.00035	5.5	Control Set 1 low, Experimental high	unknown	0.5	0.5	0.5	2.4646	3.127	2.6383
Protein transport protein Sec24A OS=Homo sapiens OX=9606 GN=SEC24A PE=1 SV=2	SC24A_HUMAN	SEC24A	120 kDa	0.00035	5.5	Control Set 1 low, Experimental high	unknown	0.5	0.5	0.5	2.4646	3.127	2.6383
Protein phosphatase 1G OS=Homo sapiens OX=9606 GN=PPM1G PE=1 SV=1	PPM1G_HUMAN	PPM1G	59 kDa	0.027	5.5	Control Set 1 low, Experimental high	unknown	0.5	0.5	0.5	1.6431	3.9088	2.6383
UDP-N-acetylglucosamine--peptide N-acetylglucosaminyltransferase 110 kDa subunit OS=Homo sapiens OX=9606 GN=OGT PE=1 SV=3	OGT1_HUMAN	OGT	117 kDa	0.01	5.4	Control Set 1 low, Experimental high	unknown	0.5	0.5	0.5	3.2861	3.127	1.7589
E3 ubiquitin-protein ligase ZFP91 OS=Homo sapiens OX=9606 GN=ZFP91 PE=1 SV=1	ZFP91_HUMAN	ZFP91	63 kDa	0.01	5.4	Control Set 1 low, Experimental high	unknown	0.5	0.5	0.5	3.2861	3.127	1.7589
U2 snRNP-associated SURP motif-containing protein OS=Homo sapiens OX=9606 GN=U2SURP PE=1 SV=1	E7ET15_HUMAN	U2SURP	118 kDa	0.0043	5.3	Control Set 1 low, Experimental high	unknown	4.2796	0.5	0.5	9.8584	9.381	8.7944
Dihydropyrimidinase-related protein 2 OS=Homo sapiens OX=9606 GN=DPYSL2 PE=1 SV=1	A0A1C7CYX9_HUMAN (+1)	DPYSL2	74 kDa	0.022	5	Control Set 1 low, Experimental high	unknown	0.5	0.5	0.5	1.6431	2.3453	3.5178
Chromosome-associated kinesin KIF4B OS=Homo sapiens OX=9606 GN=KIF4B PE=2 SV=2	KIF4B_HUMAN	KIF4B	140 kDa	< 0.00010	5	Control Set 1 low, Experimental high	unknown	0.5	0.5	0.5	2.4646	2.3453	2.6383
Chromodomain-helicase-DNA-binding protein 4 OS=Homo sapiens OX=9606 GN=CHD4 PE=1 SV=1	A0A2R8YER1_HUMAN	CHD4	187 kDa	0.00074	5	Control Set 1 low, Experimental high	unknown	4.2796	3.9855	0.5	13.966	14.853	14.95
Transcription elongation regulator 1 OS=Homo sapiens OX=9606 GN=TCERG1 PE=1 SV=2	TCRG1_HUMAN	TCERG1	124 kDa	0.023	5	Control Set 1 low, Experimental high	unknown	0.5	0.5	0.5	2.4646	1.5635	3.5178
Serum response factor-binding protein 1 OS=Homo sapiens OX=9606 GN=SRFBP1 PE=1 SV=1	SRFB1_HUMAN	SRFBP1	49 kDa	0.023	5	Control Set 1 low, Experimental high	unknown	0.5	0.5	0.5	2.4646	1.5635	3.5178
Paraspeckle component 1 OS=Homo sapiens OX=9606 GN=PSPC1 PE=1 SV=1	PSPC1_HUMAN	PSPC1	59 kDa	0.022	5	Control Set 1 low, Experimental high	unknown	0.5	0.5	0.5	1.6431	2.3453	3.5178
Chromodomain-helicase-DNA-binding protein 3 OS=Homo sapiens OX=9606 GN=CHD3 PE=1 SV=3	CHD3_HUMAN	CHD3	227 kDa	0.022	5	Control Set 1 low, Experimental high	unknown	0.5	0.5	0.5	1.6431	2.3453	3.5178
RNA transcription, translation and transport factor protein OS=Homo sapiens OX=9606 GN=RTRAF PE=1 SV=1	RTRAF_HUMAN	RTRAF	28 kDa	0.022	5	Control Set 1 low, Experimental high	unknown	0.5	0.5	0.5	1.6431	2.3453	3.5178
Large tegument protein deneddylase OS=Human herpesvirus 8 type P (isolate GK18) OX=868565 GN=ORF64 PE=3 SV=1	LTP_HHV8P	ORF64	290 kDa	0.022	5	Control Set 1 low, Experimental high	unknown	0.5	0.5	0.5	1.6431	2.3453	3.5178
Signal recognition particle 54 kDa protein OS=Homo sapiens OX=9606 GN=SRP54 PE=1 SV=1	SRP54_HUMAN	SRP54	56 kDa	0.022	5	Control Set 1 low, Experimental high	unknown	0.5	0.5	0.5	1.6431	2.3453	3.5178
AP2-associated protein kinase 1 (Fragment) OS=Homo sapiens OX=9606 GN=AAK1 PE=1 SV=1	A0A096LP25_HUMAN (+1)	AAK1	54 kDa	0.022	5	Control Set 1 low, Experimental high	unknown	0.5	0.5	0.5	1.6431	2.3453	3.5178
Cluster of Protein transport protein Sec24D OS=Homo sapiens OX=9606 GN=SEC24D PE=1 SV=1 (E9PDM8_HUMAN)	E9PDM8_HUMAN	SEC24D	75 kDa	< 0.00010	5	Control Set 1 low, Experimental high	unknown	0.5	0.5	0.5	2.4646	2.3453	2.6383
Cluster of TOX high mobility group box family member 4 OS=Homo sapiens OX=9606 GN=TOX4 PE=1 SV=1 (TOX4_HUMAN)	TOX4_HUMAN	TOX4	66 kDa	< 0.00010	5	Control Set 1 low, Experimental high	unknown	0.5	0.5	0.5	2.4646	2.3453	2.6383
Histone deacetylase 2 OS=Homo sapiens OX=9606 GN=HDAC2 PE=1 SV=2	HDAC2_HUMAN	HDAC2	55 kDa	0.016	5	Control Set 1 low, Experimental high	unknown	0.5	0.5	0.5	3.2861	1.5635	2.6383
Cluster of Protein kinase C alpha type OS=Homo sapiens OX=9606 GN=PRKCA PE=1 SV=4 (KPCA_HUMAN)	KPCA_HUMAN	PRKCA	77 kDa	0.011	4.9	Control Set 1 low, Experimental high	unknown	0.5	0.5	0.5	1.6431	3.127	2.6383
Cluster of LIM domain and actin-binding protein 1 OS=Homo sapiens OX=9606 GN=LIMA1 PE=1 SV=1 (LIMA1_HUMAN)	LIMA1_HUMAN [2]	LIMA1	85 kDa	0.011	4.9	Control Set 1 low, Experimental high	unknown	0.5	0.5	0.5	1.6431	3.127	2.6383
Protein FAM98A OS=Homo sapiens OX=9606 GN=FAM98A PE=1 SV=2	FA98A_HUMAN	FAM98A	55 kDa	0.011	4.9	Control Set 1 low, Experimental high	unknown	0.5	0.5	0.5	1.6431	3.127	2.6383
Cluster of Ras GTPase-activating protein-binding protein 1 OS=Homo sapiens OX=9606 GN=G3BP1 PE=1 SV=1 (G3BP1_HUMAN)	G3BP1_HUMAN [2]	G3BP1	52 kDa	0.013	4.9	Control Set 1 low, Experimental high	unknown	0.5	2.657	0.5	7.3938	6.254	4.3972
Cluster of TP53-binding protein 1 OS=Homo sapiens OX=9606 GN=TP53BP1 PE=1 SV=2 (A6NNK5_HUMAN)	A6NNK5_HUMAN [2]	TP53BP1	209 kDa	0.012	4.9	Control Set 1 low, Experimental high	unknown	0.5	0.5	0.5	3.2861	2.3453	1.7589
Cluster of Histone H2A type 2-A OS=Homo sapiens OX=9606 GN=HIST2H2AA3 PE=1 SV=3 (H2A2A_HUMAN)	H2A2A_HUMAN [12]	HIST2H2AA3	14 kDa	0.0078	4.9	Control Set 1 low, Experimental high	unknown	0.5	0.5	0.5	2.4646	3.127	1.7589
Heterogeneous nuclear ribonucleoprotein Q OS=Homo sapiens OX=9606 GN=SYNCRIP PE=1 SV=2	HNRPQ_HUMAN	SYNCRIP	70 kDa	0.0078	4.9	Control Set 1 low, Experimental high	unknown	0.5	0.5	0.5	2.4646	3.127	1.7589
Nicalin OS=Homo sapiens OX=9606 GN=NCLN PE=1 SV=2	NCLN_HUMAN	NCLN	63 kDa	0.0078	4.9	Control Set 1 low, Experimental high	unknown	0.5	0.5	0.5	2.4646	3.127	1.7589
Protein transport protein Sec31A OS=Homo sapiens OX=9606 GN=SEC31A PE=1 SV=1	D6REX3_HUMAN (+1)	SEC31A	136 kDa	0.0078	4.9	Control Set 1 low, Experimental high	unknown	0.5	0.5	0.5	2.4646	3.127	1.7589
SH3 and PX domain-containing protein 2B OS=Homo sapiens OX=9606 GN=SH3PXD2B PE=1 SV=3	SPD2B_HUMAN	SH3PXD2B	102 kDa	0.0078	4.9	Control Set 1 low, Experimental high	unknown	0.5	0.5	0.5	2.4646	3.127	1.7589
Cyclin-dependent kinase 13 (Fragment) OS=Homo sapiens OX=9606 GN=CDK13 PE=1 SV=1	A0A2R8Y4Z0_HUMAN (+1)	CDK13	144 kDa	0.011	4.9	Control Set 1 low, Experimental high	unknown	0.5	0.5	0.5	1.6431	3.127	2.6383
Cluster of Lamina-associated polypeptide 2, isoforms beta/gamma OS=Homo sapiens OX=9606 GN=TMPO PE=1 SV=2 (LAP2B_HUMAN)	LAP2B_HUMAN [2]	TMPO	51 kDa	0.0044	4.8	Control Set 1 low, Experimental high	unknown	0.5	0.5	3.2867	6.5723	7.0358	7.0355
Cluster of Double-stranded RNA-binding protein Staufen homolog 1 OS=Homo sapiens OX=9606 GN=STAU1 PE=1 SV=1 (Q5JW30_HUMAN)	Q5JW30_HUMAN [3]	STAU1	55 kDa	0.021	4.7	Control Set 1 low, Experimental high	unknown	0.5	0.5	3.2867	5.7507	5.4723	8.7944
Nuclear fragile X mental retardation-interacting protein 2 OS=Homo sapiens OX=9606 GN=NUFIP2 PE=1 SV=1	NUFP2_HUMAN	NUFIP2	76 kDa	0.0027	4.7	Control Set 1 low, Experimental high	unknown	0.5	0.5	2.1912	4.9292	4.6905	5.2766
Peroxiredoxin-4 OS=Homo sapiens OX=9606 GN=PRDX4 PE=1 SV=1	PRDX4_HUMAN	PRDX4	31 kDa	0.0067	4.4	Control Set 1 low, Experimental high	unknown	0.5	0.5	0.5	2.4646	1.5635	2.6383
Pre-mRNA-splicing factor RBM22 OS=Homo sapiens OX=9606 GN=RBM22 PE=1 SV=1	RBM22_HUMAN	RBM22	47 kDa	0.0067	4.4	Control Set 1 low, Experimental high	unknown	0.5	0.5	0.5	2.4646	1.5635	2.6383
AP-3 complex subunit delta-1 OS=Homo sapiens OX=9606 GN=AP3D1 PE=1 SV=1	AP3D1_HUMAN	AP3D1	130 kDa	0.0067	4.4	Control Set 1 low, Experimental high	unknown	0.5	0.5	0.5	2.4646	1.5635	2.6383
Aurora kinase B OS=Homo sapiens OX=9606 GN=AURKB PE=1 SV=3	AURKB_HUMAN	AURKB	39 kDa	0.0067	4.4	Control Set 1 low, Experimental high	unknown	0.5	0.5	0.5	2.4646	1.5635	2.6383
Testin OS=Homo sapiens OX=9606 GN=TES PE=1 SV=1	TES_HUMAN	TES	48 kDa	0.0067	4.4	Control Set 1 low, Experimental high	unknown	0.5	0.5	0.5	2.4646	1.5635	2.6383
Cluster of Serine/threonine-protein kinase PAK 2 OS=Homo sapiens OX=9606 GN=PAK2 PE=1 SV=3 (PAK2_HUMAN)	PAK2_HUMAN [3]	PAK2	58 kDa	0.00021	4.4	Control Set 1 low, Experimental high	unknown	2.853	2.657	4.3823	15.609	13.29	14.95
GDP-mannose 4,6 dehydratase OS=Homo sapiens OX=9606 GN=GMDS PE=1 SV=1	GMDS_HUMAN	GMDS	42 kDa	0.0044	4.4	Control Set 1 low, Experimental high	unknown	0.5	0.5	0.5	1.6431	2.3453	2.6383
Serine/threonine-protein phosphatase 6 regulatory subunit 1 OS=Homo sapiens OX=9606 GN=PPP6R1 PE=1 SV=5	PP6R1_HUMAN	PPP6R1	97 kDa	0.0044	4.4	Control Set 1 low, Experimental high	unknown	0.5	0.5	0.5	1.6431	2.3453	2.6383
Exocyst complex component 4 OS=Homo sapiens OX=9606 GN=EXOC4 PE=1 SV=1	EXOC4_HUMAN	EXOC4	111 kDa	0.0044	4.4	Control Set 1 low, Experimental high	unknown	0.5	0.5	0.5	1.6431	2.3453	2.6383
Deoxyuridine 5'-triphosphate nucleotidohydrolase OS=Human herpesvirus 8 type P (isolate GK18) OX=868565 GN=DUT PE=3 SV=1	DUT_HHV8P	DUT	33 kDa	0.0044	4.4	Control Set 1 low, Experimental high	unknown	0.5	0.5	0.5	1.6431	2.3453	2.6383
Craniofacial development protein 1 OS=Homo sapiens OX=9606 GN=CFDP1 PE=1 SV=1	CFDP1_HUMAN	CFDP1	34 kDa	0.0044	4.4	Control Set 1 low, Experimental high	unknown	0.5	0.5	0.5	1.6431	2.3453	2.6383
Cluster of Regulation of nuclear pre-mRNA domain-containing protein 1B OS=Homo sapiens OX=9606 GN=RPRD1B PE=1 SV=1 (RPR1B_HUMAN)	RPR1B_HUMAN [2]	RPRD1B	37 kDa	0.0044	4.4	Control Set 1 low, Experimental high	unknown	0.5	0.5	0.5	1.6431	2.3453	2.6383
Splicing factor 3B subunit 1 OS=Homo sapiens OX=9606 GN=SF3B1 PE=1 SV=3	SF3B1_HUMAN	SF3B1	146 kDa	0.0013	4.4	Control Set 1 low, Experimental high	unknown	5.7061	6.6425	4.3823	21.36	23.453	29.021
General transcription factor II-I OS=Homo sapiens OX=9606 GN=GTF2I PE=1 SV=1	A0A494C1K3_HUMAN	GTF2I	131 kDa	0.035	4.4	Control Set 1 low, Experimental high	unknown	0.5	0.5	0.5	3.2861	1.5635	1.7589
Protein LSM12 homolog OS=Homo sapiens OX=9606 GN=LSM12 PE=1 SV=2	LSM12_HUMAN (+1)	LSM12	22 kDa	0.035	4.4	Control Set 1 low, Experimental high	unknown	0.5	0.5	0.5	3.2861	1.5635	1.7589
Heterogeneous nuclear ribonucleoprotein U-like protein 1 OS=Homo sapiens OX=9606 GN=HNRNPUL1 PE=1 SV=1	A0A0A0MRA5_HUMAN	HNRNPUL1	86 kDa	0.0015	4.4	Control Set 1 low, Experimental high	unknown	0.5	0.5	0.5	2.4646	2.3453	1.7589
Replication protein A 70 kDa DNA-binding subunit OS=Homo sapiens OX=9606 GN=RPA1 PE=1 SV=2	RFA1_HUMAN	RPA1	68 kDa	0.0015	4.4	Control Set 1 low, Experimental high	unknown	0.5	0.5	0.5	2.4646	2.3453	1.7589
Non-specific serine/threonine protein kinase OS=Homo sapiens OX=9606 GN=MARK2 PE=1 SV=3	E9PC69_HUMAN	MARK2	87 kDa	0.0015	4.4	Control Set 1 low, Experimental high	unknown	0.5	0.5	0.5	2.4646	2.3453	1.7589
Cluster of Serine/threonine-protein kinase 3 OS=Homo sapiens OX=9606 GN=STK3 PE=1 SV=2 (STK3_HUMAN)	STK3_HUMAN [2]	STK3	56 kDa	0.0015	4.4	Control Set 1 low, Experimental high	unknown	0.5	0.5	0.5	2.4646	2.3453	1.7589
Protein arginine N-methyltransferase 5 OS=Homo sapiens OX=9606 GN=PRMT5 PE=1 SV=4	ANM5_HUMAN	PRMT5	73 kDa	0.0015	4.4	Control Set 1 low, Experimental high	unknown	0.5	0.5	0.5	2.4646	2.3453	1.7589
Drebrin-like protein OS=Homo sapiens OX=9606 GN=DBNL PE=1 SV=1	B4DDD6_HUMAN (+1)	DBNL	46 kDa	0.0015	4.4	Control Set 1 low, Experimental high	unknown	0.5	0.5	0.5	2.4646	2.3453	1.7589
Protein ORF45 OS=Human herpesvirus 8 type P (isolate GK18) OX=868565 GN=ORF45 PE=1 SV=1	ORF45_HHV8P	ORF45	43 kDa	0.0015	4.4	Control Set 1 low, Experimental high	unknown	0.5	0.5	0.5	2.4646	2.3453	1.7589
Eukaryotic translation initiation factor 5B OS=Homo sapiens OX=9606 GN=EIF5B PE=1 SV=1	A0A087WUT6_HUMAN (+1)	EIF5B	139 kDa	0.024	4.4	Control Set 1 low, Experimental high	unknown	0.5	0.5	0.5	1.6431	3.127	1.7589
116 kDa U5 small nuclear ribonucleoprotein component OS=Homo sapiens OX=9606 GN=EFTUD2 PE=1 SV=1	U5S1_HUMAN	EFTUD2	109 kDa	0.024	4.4	Control Set 1 low, Experimental high	unknown	0.5	0.5	0.5	1.6431	3.127	1.7589
Cluster of DNA-directed RNA polymerase subunit beta OS=Homo sapiens OX=9606 GN=POLR2B PE=1 SV=2 (C9J2Y9_HUMAN)	C9J2Y9_HUMAN [3]	POLR2B	133 kDa	0.024	4.4	Control Set 1 low, Experimental high	unknown	0.5	0.5	0.5	1.6431	3.127	1.7589
U5 small nuclear ribonucleoprotein 200 kDa helicase OS=Homo sapiens OX=9606 GN=SNRNP200 PE=1 SV=2	U520_HUMAN	SNRNP200	245 kDa	0.0022	4.3	Control Set 1 low, Experimental high	unknown	2.853	0.5	4.3823	11.501	10.163	11.433
Cluster of RNA-binding motif protein, X chromosome OS=Homo sapiens OX=9606 GN=RBMX PE=1 SV=3 (RBMX_HUMAN)	RBMX_HUMAN [2]	RBMX	42 kDa	0.00015	4.2	Control Set 1 low, Experimental high	unknown	2.853	2.657	2.1912	9.8584	11.726	10.553
Ras GTPase-activating protein-binding protein 1 OS=Homo sapiens OX=9606 GN=G3BP1 PE=1 SV=1	G3BP1_HUMAN	G3BP1	52 kDa	0.021	4	Control Set 1 low, Experimental high	unknown	0.5	2.657	0.5	5.7507	5.4723	3.5178
Lamina-associated polypeptide 2, isoforms beta/gamma OS=Homo sapiens OX=9606 GN=TMPO PE=1 SV=2	LAP2B_HUMAN	TMPO	51 kDa	0.019	4	Control Set 1 low, Experimental high	unknown	0.5	0.5	3.2867	4.9292	7.0358	5.2766
Cluster of Microtubule cross-linking factor 1 OS=Homo sapiens OX=9606 GN=MTCL1 PE=1 SV=5 (MTCL1_HUMAN)	MTCL1_HUMAN	MTCL1	210 kDa	0.014	3.9	Control Set 1 low, Experimental high	unknown	0.5	0.5	0.5	1.6431	1.5635	2.6383
Cell division cycle and apoptosis regulator protein 1 OS=Homo sapiens OX=9606 GN=CCAR1 PE=1 SV=2	CCAR1_HUMAN	CCAR1	133 kDa	0.014	3.9	Control Set 1 low, Experimental high	unknown	0.5	0.5	0.5	1.6431	1.5635	2.6383
Nck-associated protein 1 OS=Homo sapiens OX=9606 GN=NCKAP1 PE=1 SV=1	NCKP1_HUMAN	NCKAP1	129 kDa	0.014	3.9	Control Set 1 low, Experimental high	unknown	0.5	0.5	0.5	1.6431	1.5635	2.6383
RNA polymerase II-associated protein 3 OS=Homo sapiens OX=9606 GN=RPAP3 PE=1 SV=2	RPAP3_HUMAN	RPAP3	76 kDa	0.014	3.9	Control Set 1 low, Experimental high	unknown	0.5	0.5	0.5	1.6431	1.5635	2.6383
Activated RNA polymerase II transcriptional coactivator p15 OS=Homo sapiens OX=9606 GN=SUB1 PE=1 SV=3	TCP4_HUMAN	SUB1	14 kDa	0.014	3.9	Control Set 1 low, Experimental high	unknown	0.5	0.5	0.5	1.6431	1.5635	2.6383
Tumor susceptibility gene 101 protein OS=Homo sapiens OX=9606 GN=TSG101 PE=1 SV=1	F5H442_HUMAN (+1)	TSG101	41 kDa	0.014	3.9	Control Set 1 low, Experimental high	unknown	0.5	0.5	0.5	1.6431	1.5635	2.6383
Cluster of PIN2/TERF1-interacting telomerase inhibitor 1 OS=Homo sapiens OX=9606 GN=PINX1 PE=1 SV=2 (PINX1_HUMAN)	PINX1_HUMAN	PINX1	37 kDa	0.014	3.9	Control Set 1 low, Experimental high	unknown	0.5	0.5	0.5	1.6431	1.5635	2.6383
Cluster of Heterogeneous nuclear ribonucleoprotein A1 OS=Homo sapiens OX=9606 GN=HNRNPA1 PE=1 SV=5 (ROA1_HUMAN)	ROA1_HUMAN [2]	HNRNPA1	39 kDa	0.0015	3.9	Control Set 1 low, Experimental high	unknown	7.1326	5.314	4.3823	18.895	21.107	25.504
Cluster of Band 4.1-like protein 2 OS=Homo sapiens OX=9606 GN=EPB41L2 PE=1 SV=1 (E41L2_HUMAN)	E41L2_HUMAN [2]	EPB41L2	113 kDa	0.0061	3.9	Control Set 1 low, Experimental high	unknown	0.5	0.5	2.1912	4.1077	3.9088	4.3972
Cluster of Ran-specific GTPase-activating protein OS=Homo sapiens OX=9606 GN=RANBP1 PE=1 SV=1 (RANG_HUMAN)	RANG_HUMAN [3]	RANBP1	23 kDa	0.0064	3.9	Control Set 1 low, Experimental high	unknown	0.5	0.5	0.5	2.4646	1.5635	1.7589
Cluster of Unconventional myosin-Ib OS=Homo sapiens OX=9606 GN=MYO1B PE=1 SV=1 (E9PDF6_HUMAN)	E9PDF6_HUMAN [2]	MYO1B	128 kDa	0.0064	3.9	Control Set 1 low, Experimental high	unknown	0.5	0.5	0.5	2.4646	1.5635	1.7589
Cluster of Poly(U)-binding-splicing factor PUF60 (Fragment) OS=Homo sapiens OX=9606 GN=PUF60 PE=1 SV=3 (A0A0J9YVR6_HUMAN)	A0A0J9YVR6_HUMAN [4]	PUF60	34 kDa	0.0064	3.9	Control Set 1 low, Experimental high	unknown	0.5	0.5	0.5	2.4646	1.5635	1.7589
KN motif and ankyrin repeat domain-containing protein 1 OS=Homo sapiens OX=9606 GN=KANK1 PE=1 SV=3	KANK1_HUMAN	KANK1	147 kDa	0.0064	3.9	Control Set 1 low, Experimental high	unknown	0.5	0.5	0.5	2.4646	1.5635	1.7589
Neutral cholesterol ester hydrolase 1 OS=Homo sapiens OX=9606 GN=NCEH1 PE=1 SV=1	A0A0A0MTJ9_HUMAN (+2)	NCEH1	50 kDa	0.0064	3.9	Control Set 1 low, Experimental high	unknown	0.5	0.5	0.5	2.4646	1.5635	1.7589
Cluster of Splicing factor 1 OS=Homo sapiens OX=9606 GN=SF1 PE=1 SV=4 (SF01_HUMAN)	SF01_HUMAN	SF1	68 kDa	0.0064	3.9	Control Set 1 low, Experimental high	unknown	0.5	0.5	0.5	2.4646	1.5635	1.7589
Probable ATP-dependent RNA helicase DHX35 OS=Homo sapiens OX=9606 GN=DHX35 PE=1 SV=2	DHX35_HUMAN (+1)	DHX35	79 kDa	0.0064	3.9	Control Set 1 low, Experimental high	unknown	0.5	0.5	0.5	2.4646	1.5635	1.7589
Nuclear pore complex protein Nup50 OS=Homo sapiens OX=9606 GN=NUP50 PE=1 SV=2	NUP50_HUMAN	NUP50	50 kDa	0.0064	3.9	Control Set 1 low, Experimental high	unknown	0.5	0.5	0.5	2.4646	1.5635	1.7589
Tyrosyl-DNA phosphodiesterase 2 OS=Homo sapiens OX=9606 GN=TDP2 PE=1 SV=1	TYDP2_HUMAN	TDP2	41 kDa	0.0064	3.9	Control Set 1 low, Experimental high	unknown	0.5	0.5	0.5	2.4646	1.5635	1.7589
Cluster of Ribosomal protein S6 kinase OS=Homo sapiens OX=9606 GN=RPS6KA1 PE=1 SV=1 (E9PGT3_HUMAN)	E9PGT3_HUMAN [7]	RPS6KA1	81 kDa	0.003	3.8	Control Set 1 low, Experimental high	unknown	2.853	0.5	4.3823	9.8584	10.163	9.6738
Chromosome 11 open reading frame 58 OS=Homo sapiens OX=9606 GN=C11orf58 PE=1 SV=2	E9PM92_HUMAN (+1)	C11orf58	18 kDa	0.0029	3.8	Control Set 1 low, Experimental high	unknown	0.5	0.5	0.5	1.6431	2.3453	1.7589
Cluster of CCR4-NOT transcription complex subunit 1 OS=Homo sapiens OX=9606 GN=CNOT1 PE=1 SV=2 (CNOT1_HUMAN)	CNOT1_HUMAN	CNOT1	267 kDa	0.0029	3.8	Control Set 1 low, Experimental high	unknown	0.5	0.5	0.5	1.6431	2.3453	1.7589
Probable ATP-dependent RNA helicase DDX47 OS=Homo sapiens OX=9606 GN=DDX47 PE=1 SV=1	DDX47_HUMAN	DDX47	51 kDa	0.0029	3.8	Control Set 1 low, Experimental high	unknown	0.5	0.5	0.5	1.6431	2.3453	1.7589
Retrotransposon-derived protein PEG10 OS=Homo sapiens OX=9606 GN=PEG10 PE=1 SV=1	A0A087WX23_HUMAN	PEG10	88 kDa	0.0029	3.8	Control Set 1 low, Experimental high	unknown	0.5	0.5	0.5	1.6431	2.3453	1.7589
Band 4.1-like protein 2 OS=Homo sapiens OX=9606 GN=EPB41L2 PE=1 SV=1	E9PHY5_HUMAN	EPB41L2	104 kDa	0.015	3.6	Control Set 1 low, Experimental high	unknown	0.5	0.5	2.1912	4.1077	3.127	4.3972
Poly [ADP-ribose] polymerase 1 OS=Homo sapiens OX=9606 GN=PARP1 PE=1 SV=4	PARP1_HUMAN	PARP1	113 kDa	0.0093	3.6	Control Set 1 low, Experimental high	unknown	0.5	3.9855	4.3823	12.323	8.5993	11.433
Cluster of ATP-dependent RNA helicase DDX50 OS=Homo sapiens OX=9606 GN=DDX50 PE=1 SV=1 (DDX50_HUMAN)	DDX50_HUMAN [2]	DDX50	83 kDa	0.024	3.6	Control Set 1 low, Experimental high	unknown	0.5	0.5	2.1912	4.9292	3.127	3.5178
Cluster of Interleukin enhancer-binding factor 3 OS=Homo sapiens OX=9606 GN=ILF3 PE=1 SV=3 (ILF3_HUMAN)	ILF3_HUMAN [3]	ILF3	95 kDa	0.023	3.6	Control Set 1 low, Experimental high	unknown	2.853	2.657	2.1912	9.0369	12.508	6.1561
Zinc finger CCCH-type antiviral protein 1 OS=Homo sapiens OX=9606 GN=ZC3HAV1 PE=1 SV=3	ZCCHV_HUMAN	ZC3HAV1	101 kDa	0.0058	3.5	Control Set 1 low, Experimental high	unknown	0.5	2.657	2.1912	6.5723	7.0358	5.2766
Cluster of Talin-1 OS=Homo sapiens OX=9606 GN=TLN1 PE=1 SV=3 (TLN1_HUMAN)	TLN1_HUMAN [2]	TLN1	270 kDa	0.002	3.5	Control Set 1 low, Experimental high	unknown	4.2796	2.657	3.2867	10.68	10.945	14.071
Multifunctional protein ADE2 (Fragment) OS=Homo sapiens OX=9606 GN=PAICS PE=1 SV=1	E9PBS1_HUMAN (+1)	PAICS	46 kDa	< 0.00010	3.3	Control Set 1 low, Experimental high	unknown	0.5	0.5	0.5	1.6431	1.5635	1.7589
Probable dimethyladenosine transferase OS=Homo sapiens OX=9606 GN=DIMT1 PE=1 SV=1	DIM1_HUMAN	DIMT1	35 kDa	< 0.00010	3.3	Control Set 1 low, Experimental high	unknown	0.5	0.5	0.5	1.6431	1.5635	1.7589
Protein ORF10 OS=Human herpesvirus 8 type P (isolate GK18) OX=868565 GN=ORF10 PE=4 SV=1	ORF10_HHV8P	ORF10	46 kDa	< 0.00010	3.3	Control Set 1 low, Experimental high	unknown	0.5	0.5	0.5	1.6431	1.5635	1.7589
Glycogen [starch] synthase, muscle OS=Homo sapiens OX=9606 GN=GYS1 PE=1 SV=2	GYS1_HUMAN	GYS1	84 kDa	< 0.00010	3.3	Control Set 1 low, Experimental high	unknown	0.5	0.5	0.5	1.6431	1.5635	1.7589
Glutathione peroxidase OS=Homo sapiens OX=9606 GN=GPX1 PE=1 SV=1	A0A087WUQ6_HUMAN (+1)	GPX1	22 kDa	< 0.00010	3.3	Control Set 1 low, Experimental high	unknown	0.5	0.5	0.5	1.6431	1.5635	1.7589
Diacylglycerol kinase zeta OS=Homo sapiens OX=9606 GN=DGKZ PE=1 SV=3	DGKZ_HUMAN	DGKZ	124 kDa	< 0.00010	3.3	Control Set 1 low, Experimental high	unknown	0.5	0.5	0.5	1.6431	1.5635	1.7589
Abasic site processing protein HMCES (Fragment) OS=Homo sapiens OX=9606 GN=HMCES PE=1 SV=1	D6R9T3_HUMAN (+2)	HMCES	32 kDa	< 0.00010	3.3	Control Set 1 low, Experimental high	unknown	0.5	0.5	0.5	1.6431	1.5635	1.7589
Unconventional myosin-Ie OS=Homo sapiens OX=9606 GN=MYO1E PE=1 SV=2	MYO1E_HUMAN	MYO1E	127 kDa	0.012	3.3	Control Set 1 low, Experimental high	unknown	0.5	2.657	3.2867	6.5723	8.5993	6.1561
Ribosomal RNA processing protein 1 homolog B OS=Homo sapiens OX=9606 GN=RRP1B PE=1 SV=3	RRP1B_HUMAN	RRP1B	84 kDa	0.039	3.3	Control Set 1 low, Experimental high	unknown	0.5	0.5	3.2867	5.7507	3.9088	4.3972
Cluster of Ataxin-2-like protein OS=Homo sapiens OX=9606 GN=ATXN2L PE=1 SV=2 (ATX2L_HUMAN)	ATX2L_HUMAN	ATXN2L	113 kDa	0.016	3.2	Control Set 1 low, Experimental high	unknown	4.2796	0.5	2.1912	8.2153	7.8175	6.1561
Calcium homeostasis endoplasmic reticulum protein OS=Homo sapiens OX=9606 GN=CHERP PE=1 SV=3	CHERP_HUMAN (+1)	CHERP	104 kDa	0.031	3.2	Control Set 1 low, Experimental high	unknown	0.5	2.657	0.5	4.1077	3.127	4.3972
Cluster of Eukaryotic translation initiation factor 4 gamma 2 OS=Homo sapiens OX=9606 GN=EIF4G2 PE=1 SV=1 (IF4G2_HUMAN)	IF4G2_HUMAN	EIF4G2	102 kDa	0.0023	3.2	Control Set 1 low, Experimental high	unknown	4.2796	3.9855	2.1912	12.323	9.381	11.433
ATP-dependent DNA helicase Q1 OS=Homo sapiens OX=9606 GN=RECQL PE=1 SV=3	RECQ1_HUMAN	RECQL	73 kDa	0.00038	3.2	Control Set 1 low, Experimental high	unknown	4.2796	2.657	3.2867	9.8584	10.945	11.433
Cluster of Emerin OS=Homo sapiens OX=9606 GN=EMD PE=1 SV=1 (EMD_HUMAN)	EMD_HUMAN [2]	EMD	29 kDa	0.038	3.1	Control Set 1 low, Experimental high	unknown	0.5	0.5	3.2867	4.9292	3.9088	4.3972
Signal recognition particle subunit SRP72 OS=Homo sapiens OX=9606 GN=SRP72 PE=1 SV=3	SRP72_HUMAN	SRP72	75 kDa	0.03	3.1	Control Set 1 low, Experimental high	unknown	0.5	0.5	2.1912	3.2861	3.9088	2.6383
Heterogeneous nuclear ribonucleoproteins A2/B1 OS=Homo sapiens OX=9606 GN=HNRNPA2B1 PE=1 SV=2	ROA2_HUMAN	HNRNPA2B1	37 kDa	0.021	3	Control Set 1 low, Experimental high	unknown	4.2796	0.5	3.2867	9.0369	6.254	8.7944
Cluster of KH domain-containing, RNA-binding, signal transduction-associated protein 1 OS=Homo sapiens OX=9606 GN=KHDRBS1 PE=1 SV=1 (KHDR1_HUMAN)	KHDR1_HUMAN [2]	KHDRBS1	48 kDa	0.0051	3	Control Set 1 low, Experimental high	unknown	2.853	5.314	4.3823	9.8584	14.072	13.192
LIM and cysteine-rich domains protein 1 OS=Homo sapiens OX=9606 GN=LMCD1 PE=1 SV=1	B4DEY6_HUMAN	LMCD1	29 kDa	0.019	3	Control Set 1 low, Experimental high	unknown	0.5	2.657	5.4779	9.0369	7.8175	8.7944
Cluster of Src substrate cortactin OS=Homo sapiens OX=9606 GN=CTTN PE=1 SV=2 (SRC8_HUMAN)	SRC8_HUMAN	CTTN	62 kDa	0.00051	2.7	Control Set 1 low, Experimental high	unknown	7.1326	6.6425	4.3823	15.609	16.417	17.589
Cluster of Treacle protein OS=Homo sapiens OX=9606 GN=TCOF1 PE=1 SV=3 (TCOF_HUMAN)	TCOF_HUMAN [3]	TCOF1	152 kDa	0.0023	2.7	Control Set 1 low, Experimental high	unknown	5.7061	3.9855	4.3823	10.68	13.29	14.071
Protein LYRIC OS=Homo sapiens OX=9606 GN=MTDH PE=1 SV=1	E5RJU9_HUMAN	MTDH	58 kDa	0.014	2.7	Control Set 1 low, Experimental high	unknown	0.5	2.657	3.2867	5.7507	5.4723	6.1561
Thyroid hormone receptor-associated protein 3 OS=Homo sapiens OX=9606 GN=THRAP3 PE=1 SV=1	A0A3B3ITZ9_HUMAN (+1)	THRAP3	104 kDa	0.0047	2.6	Control Set 1 low, Experimental high	unknown	2.853	3.9855	4.3823	10.68	10.945	7.9149
Probable rRNA-processing protein EBP2 OS=Homo sapiens OX=9606 GN=EBNA1BP2 PE=1 SV=2	EBP2_HUMAN	EBNA1BP2	35 kDa	0.024	2.4	Control Set 1 low, Experimental high	unknown	2.853	0.5	2.1912	4.1077	4.6905	4.3972
Glucose-6-phosphate 1-dehydrogenase OS=Homo sapiens OX=9606 GN=G6PD PE=1 SV=4	G6PD_HUMAN	G6PD	59 kDa	0.038	2.2	Control Set 1 low, Experimental high	unknown	0.5	2.657	2.1912	4.1077	3.9088	3.5178
Prelamin-A/C OS=Homo sapiens OX=9606 GN=LMNA PE=1 SV=1	Q3BDU5_HUMAN	LMNA	56 kDa	0.0019	2.2	Control Set 1 low, Experimental high	unknown	5.7061	7.9709	6.5735	16.431	13.29	14.95
Serine/threonine-protein phosphatase PGAM5, mitochondrial OS=Homo sapiens OX=9606 GN=PGAM5 PE=1 SV=2	PGAM5_HUMAN	PGAM5	32 kDa	0.017	2.1	Control Set 1 low, Experimental high	unknown	2.853	2.657	3.2867	4.9292	7.8175	6.1561
60S ribosomal protein L18a OS=Homo sapiens OX=9606 GN=RPL18A PE=1 SV=2	RL18A_HUMAN	RPL18A	21 kDa	0.0004	2.1	Control Set 1 low, Experimental high	unknown	5.7061	6.6425	6.5735	12.323	14.072	14.071
Caprin-1 OS=Homo sapiens OX=9606 GN=CAPRIN1 PE=1 SV=2	CAPR1_HUMAN	CAPRIN1	78 kDa	0.045	2.1	Control Set 1 low, Experimental high	unknown	2.853	6.6425	3.2867	10.68	7.0358	8.7944
Cluster of Metastasis-associated protein MTA2 OS=Homo sapiens OX=9606 GN=MTA2 PE=1 SV=1 (MTA2_HUMAN)	MTA2_HUMAN	MTA2	75 kDa	0.00046	2	Control Set 1 low, Experimental high	unknown	2.853	2.657	2.1912	4.9292	5.4723	5.2766
Cluster of LIM and cysteine-rich domains protein 1 OS=Homo sapiens OX=9606 GN=LMCD1 PE=1 SV=1 (LMCD1_HUMAN)	LMCD1_HUMAN [2]	LMCD1	41 kDa	0.017	2	Control Set 1 low, Experimental high	unknown	4.2796	2.657	6.5735	9.0369	8.5993	9.6738

## Sheet: Ctrl 2 vs Exp
S-Table 1: Full list of significantly enriched identifications for vIRF-1 with fold change (Ctrl 2 vs Exp)>2.
Identified Proteins (1770)	Accession Number	Alternate ID	Molecular Weight	T-Test (p-value): (p < 0.05)	Fold Change by Category	Quantitative Profile	Taxonomy	Ctrl 2	Ctrl 2	Ctrl 2	Exp	Exp	Exp
Cluster of Transcriptional coactivator YAP1 OS=Homo sapiens OX=9606 GN=YAP1 PE=1 SV=2 (YAP1_HUMAN)	YAP1_HUMAN [2]	YAP1	54 kDa	0.00019	35	Control Set 2 low, Experimental high	unknown	0.5	0.5	0.5	16.088	16.114	19.926
G patch domain-containing protein 4 OS=Homo sapiens OX=9606 GN=GPATCH4 PE=1 SV=2	GPTC4_HUMAN	GPATCH4	50 kDa	0.00015	35	Control Set 2 low, Experimental high	unknown	0.5	0.5	0.5	19.475	15.308	17.209
Pre-mRNA-splicing factor SYF1 OS=Homo sapiens OX=9606 GN=XAB2 PE=1 SV=2	SYF1_HUMAN	XAB2	100 kDa	0.00017	33	Control Set 2 low, Experimental high	unknown	0.5	0.5	0.5	16.088	18.531	14.491
Cluster of E3 SUMO-protein ligase RanBP2 OS=Homo sapiens OX=9606 GN=RANBP2 PE=1 SV=2 (RBP2_HUMAN)	RBP2_HUMAN [12]	RANBP2	358 kDa	0.0023	29	Control Set 2 low, Experimental high	unknown	0.5	0.5	0.5	15.241	10.474	17.209
Regulator of nonsense transcripts 1 OS=Homo sapiens OX=9606 GN=UPF1 PE=1 SV=2	RENT1_HUMAN	UPF1	124 kDa	0.0018	27	Control Set 2 low, Experimental high	unknown	0.5	0.5	0.5	12.701	11.28	17.209
Cluster of Host cell factor 1 OS=Homo sapiens OX=9606 GN=HCFC1 PE=1 SV=2 (A6NEM2_HUMAN)	A6NEM2_HUMAN [2]	HCFC1	213 kDa	< 0.00010	27	Control Set 2 low, Experimental high	unknown	0.5	0.5	0.5	13.548	14.502	11.774
Microtubule-associated protein 1B OS=Homo sapiens OX=9606 GN=MAP1B PE=1 SV=2	MAP1B_HUMAN	MAP1B	271 kDa	0.0084	26	Control Set 2 low, Experimental high	unknown	0.5	0.5	0.5	16.934	13.697	8.1514
Double-strand break repair protein MRE11 OS=Homo sapiens OX=9606 GN=MRE11 PE=1 SV=3	MRE11_HUMAN	MRE11	81 kDa	< 0.00010	25	Control Set 2 low, Experimental high	unknown	0.5	0.5	0.5	12.701	12.891	11.774
SURP and G-patch domain-containing protein 2 OS=Homo sapiens OX=9606 GN=SUGP2 PE=1 SV=1	M0R2Z9_HUMAN (+1)	SUGP2	122 kDa	< 0.00010	24	Control Set 2 low, Experimental high	unknown	0.5	0.5	0.5	11.854	12.085	12.68
Targeting protein for Xklp2 OS=Homo sapiens OX=9606 GN=TPX2 PE=1 SV=2	TPX2_HUMAN	TPX2	86 kDa	< 0.00010	24	Control Set 2 low, Experimental high	unknown	0.5	0.5	0.5	12.701	12.085	11.774
Symplekin OS=Homo sapiens OX=9606 GN=SYMPK PE=1 SV=2	SYMPK_HUMAN	SYMPK	141 kDa	< 0.00010	24	Control Set 2 low, Experimental high	unknown	0.5	0.5	0.5	11.854	12.085	11.774
Anillin OS=Homo sapiens OX=9606 GN=ANLN PE=1 SV=2	ANLN_HUMAN	ANLN	124 kDa	0.0045	23	Control Set 2 low, Experimental high	unknown	0.5	0.5	0.5	7.6205	12.891	13.586
Stromal interaction molecule 1 OS=Homo sapiens OX=9606 GN=STIM1 PE=1 SV=3	STIM1_HUMAN	STIM1	77 kDa	0.00017	23	Control Set 2 low, Experimental high	unknown	0.5	0.5	0.5	12.701	11.28	9.9629
Lymphoid-specific helicase (Fragment) OS=Homo sapiens OX=9606 GN=HELLS PE=1 SV=1	B1ALG6_HUMAN	HELLS	23 kDa	0.00015	21	Control Set 2 low, Experimental high	unknown	0.5	0.5	0.5	9.3139	10.474	11.774
Cluster of CREB-binding protein OS=Homo sapiens OX=9606 GN=CREBBP PE=1 SV=3 (CBP_HUMAN)	CBP_HUMAN [3]	CREBBP	265 kDa	0.0012	20	Control Set 2 low, Experimental high	unknown	0.5	0.5	0.5	7.6205	11.28	10.869
Synergin gamma OS=Homo sapiens OX=9606 GN=SYNRG PE=1 SV=2	SYNRG_HUMAN	SYNRG	141 kDa	0.00011	19	Control Set 2 low, Experimental high	unknown	0.5	0.5	0.5	9.3139	8.8626	10.869
General transcription factor IIF subunit 1 OS=Homo sapiens OX=9606 GN=GTF2F1 PE=1 SV=2	T2FA_HUMAN	GTF2F1	58 kDa	0.0009	19	Control Set 2 low, Experimental high	unknown	0.5	0.5	0.5	8.4672	11.28	8.1514
Cluster of Zinc finger protein 217 OS=Homo sapiens OX=9606 GN=ZNF217 PE=1 SV=1 (ZN217_HUMAN)	ZN217_HUMAN	ZNF217	115 kDa	< 0.00010	17	Control Set 2 low, Experimental high	unknown	0.5	0.5	0.5	8.4672	8.0569	9.0572
ATP-dependent RNA helicase DDX42 OS=Homo sapiens OX=9606 GN=DDX42 PE=1 SV=1	DDX42_HUMAN	DDX42	103 kDa	0.00034	17	Control Set 2 low, Experimental high	unknown	0.5	0.5	0.5	8.4672	9.6683	7.2457
Splicing factor 3B subunit 2 OS=Homo sapiens OX=9606 GN=SF3B2 PE=1 SV=2	SF3B2_HUMAN	SF3B2	100 kDa	0.027	17	Control Set 2 low, Experimental high	unknown	0.5	0.5	0.5	11.854	4.0284	9.0572
Nuclear migration protein nudC OS=Homo sapiens OX=9606 GN=NUDC PE=1 SV=1	NUDC_HUMAN	NUDC	38 kDa	0.0038	17	Control Set 2 low, Experimental high	unknown	0.5	0.5	0.5	6.7738	7.2512	10.869
Treacle protein OS=Homo sapiens OX=9606 GN=TCOF1 PE=1 SV=2	H0Y8Y7_HUMAN	TCOF1	101 kDa	0.00036	17	Control Set 2 low, Experimental high	unknown	0.5	0.5	0.5	7.6205	8.0569	9.9629
CREB-binding protein OS=Homo sapiens OX=9606 GN=CREBBP PE=1 SV=3	CBP_HUMAN	CREBBP	265 kDa	< 0.00010	16	Control Set 2 low, Experimental high	unknown	0.5	0.5	0.5	7.6205	8.8626	8.1514
Eukaryotic translation initiation factor 4B OS=Homo sapiens OX=9606 GN=EIF4B PE=1 SV=1	E7EX17_HUMAN (+1)	EIF4B	70 kDa	0.0057	16	Control Set 2 low, Experimental high	unknown	0.5	0.5	0.5	11.007	7.2512	6.34
U4/U6.U5 tri-snRNP-associated protein 1 OS=Homo sapiens OX=9606 GN=SART1 PE=1 SV=1	SNUT1_HUMAN	SART1	90 kDa	0.00069	16	Control Set 2 low, Experimental high	unknown	0.5	0.5	0.5	8.4672	6.4455	9.0572
RNA polymerase-associated protein RTF1 homolog OS=Homo sapiens OX=9606 GN=RTF1 PE=1 SV=4	RTF1_HUMAN	RTF1	80 kDa	0.00017	16	Control Set 2 low, Experimental high	unknown	0.5	0.5	0.5	7.6205	7.2512	9.0572
U4/U6 small nuclear ribonucleoprotein Prp3 OS=Homo sapiens OX=9606 GN=PRPF3 PE=1 SV=2	PRPF3_HUMAN	PRPF3	78 kDa	0.00028	16	Control Set 2 low, Experimental high	unknown	0.5	0.5	2.3988	19.475	15.308	18.114
Cluster of Jupiter microtubule associated homolog 1 OS=Homo sapiens OX=9606 GN=JPT1 PE=1 SV=3 (JUPI1_HUMAN)	JUPI1_HUMAN [2]	JPT1	16 kDa	0.00049	15	Control Set 2 low, Experimental high	unknown	0.5	0.5	0.5	6.7738	7.2512	9.0572
Ribosomal protein S6 kinase OS=Homo sapiens OX=9606 GN=RPS6KA1 PE=1 SV=1	E9PGT3_HUMAN (+1)	RPS6KA1	81 kDa	0.00037	15	Control Set 2 low, Experimental high	unknown	0.5	0.5	0.5	8.4672	7.2512	6.34
Aftiphilin OS=Homo sapiens OX=9606 GN=AFTPH PE=1 SV=3	AFTIN_HUMAN	AFTPH	102 kDa	0.00022	14	Control Set 2 low, Experimental high	unknown	0.5	0.5	0.5	6.7738	6.4455	8.1514
Arf-GAP domain and FG repeat-containing protein 1 OS=Homo sapiens OX=9606 GN=AGFG1 PE=1 SV=2	AGFG1_HUMAN	AGFG1	58 kDa	0.00051	14	Control Set 2 low, Experimental high	unknown	0.5	0.5	0.5	5.927	7.2512	8.1514
PMS1 protein homolog 1 OS=Homo sapiens OX=9606 GN=PMS1 PE=1 SV=1	PMS1_HUMAN	PMS1	106 kDa	< 0.00010	14	Control Set 2 low, Experimental high	unknown	0.5	0.5	0.5	6.7738	7.2512	7.2457
Cluster of Unconventional myosin-VI OS=Homo sapiens OX=9606 GN=MYO6 PE=1 SV=1 (A0A0A0MRM8_HUMAN)	A0A0A0MRM8_HUMAN [2]	MYO6	145 kDa	0.0041	14	Control Set 2 low, Experimental high	unknown	0.5	0.5	2.3988	20.321	12.891	13.586
General transcription factor IIF subunit 2 OS=Homo sapiens OX=9606 GN=GTF2F2 PE=1 SV=2	T2FB_HUMAN	GTF2F2	28 kDa	0.0007	14	Control Set 2 low, Experimental high	unknown	0.5	0.5	0.5	5.927	6.4455	8.1514
Parafibromin OS=Homo sapiens OX=9606 GN=CDC73 PE=1 SV=1	CDC73_HUMAN	CDC73	61 kDa	< 0.00010	14	Control Set 2 low, Experimental high	unknown	0.5	0.5	0.5	6.7738	7.2512	6.34
Zinc finger CCCH domain-containing protein 14 OS=Homo sapiens OX=9606 GN=ZC3H14 PE=1 SV=1	ZC3HE_HUMAN	ZC3H14	83 kDa	0.01	13	Control Set 2 low, Experimental high	unknown	0.5	0.5	0.5	8.4672	4.0284	7.2457
Ubiquitin carboxyl-terminal hydrolase 7 OS=Homo sapiens OX=9606 GN=USP7 PE=1 SV=2	UBP7_HUMAN	USP7	128 kDa	0.014	13	Control Set 2 low, Experimental high	unknown	0.5	0.5	0.5	9.3139	5.6398	4.5286
Cluster of Structural maintenance of chromosomes flexible hinge domain-containing protein 1 OS=Homo sapiens OX=9606 GN=SMCHD1 PE=1 SV=2 (SMHD1_HUMAN)	SMHD1_HUMAN	SMCHD1	226 kDa	< 0.00010	13	Control Set 2 low, Experimental high	unknown	0.5	0.5	0.5	6.7738	5.6398	6.34
Putative heat shock protein HSP 90-beta 2 OS=Homo sapiens OX=9606 GN=HSP90AB2P PE=1 SV=2	H90B2_HUMAN	HSP90AB2P	44 kDa	0.00031	13	Control Set 2 low, Experimental high	unknown	0.5	0.5	0.5	5.927	5.6398	7.2457
Unconventional myosin-VI OS=Homo sapiens OX=9606 GN=MYO6 PE=1 SV=4	MYO6_HUMAN	MYO6	150 kDa	0.0065	12	Control Set 2 low, Experimental high	unknown	0.5	0.5	2.3988	18.628	11.28	11.774
Nuclear receptor corepressor 2 OS=Homo sapiens OX=9606 GN=NCOR2 PE=1 SV=2	C9J0Q5_HUMAN (+1)	NCOR2	273 kDa	0.00046	12	Control Set 2 low, Experimental high	unknown	0.5	0.5	0.5	5.927	7.2512	5.4343
Cluster of Helicase, lymphoid-specific, isoform CRA_b OS=Homo sapiens OX=9606 GN=HELLS PE=1 SV=1 (A0A0B4J1V9_HUMAN)	A0A0B4J1V9_HUMAN [4]	HELLS	103 kDa	< 0.00010	12	Control Set 2 low, Experimental high	unknown	2.7198	3.3164	2.3988	33.022	33.033	35.323
Cluster of MAX gene-associated protein OS=Homo sapiens OX=9606 GN=MGA PE=1 SV=4 (MGAP_HUMAN)	MGAP_HUMAN [2]	MGA	336 kDa	0.032	12	Control Set 2 low, Experimental high	unknown	0.5	0.5	0.5	9.3139	4.0284	4.5286
Cluster of Dihydropyrimidinase-related protein 3 OS=Homo sapiens OX=9606 GN=DPYSL3 PE=1 SV=1 (DPYL3_HUMAN)	DPYL3_HUMAN [3]	DPYSL3	62 kDa	0.00024	12	Control Set 2 low, Experimental high	unknown	0.5	0.5	0.5	5.0803	6.4455	6.34
Transcription factor jun-B OS=Homo sapiens OX=9606 GN=JUNB PE=1 SV=1	JUNB_HUMAN	JUNB	36 kDa	0.00026	12	Control Set 2 low, Experimental high	unknown	0.5	0.5	2.3988	11.854	14.502	13.586
MAX gene-associated protein OS=Homo sapiens OX=9606 GN=MGA PE=1 SV=4	MGAP_HUMAN	MGA	336 kDa	0.021	11	Control Set 2 low, Experimental high	unknown	0.5	0.5	0.5	8.4672	4.0284	4.5286
Dihydropyrimidinase-related protein 3 OS=Homo sapiens OX=9606 GN=DPYSL3 PE=1 SV=1	DPYL3_HUMAN	DPYSL3	62 kDa	0.0016	11	Control Set 2 low, Experimental high	unknown	0.5	0.5	0.5	4.2336	6.4455	5.4343
Fos-related antigen 2 OS=Homo sapiens OX=9606 GN=FOSL2 PE=1 SV=1	FOSL2_HUMAN	FOSL2	35 kDa	0.0063	11	Control Set 2 low, Experimental high	unknown	0.5	0.5	0.5	7.6205	4.8341	4.5286
Cluster of Chromodomain-helicase-DNA-binding protein 4 OS=Homo sapiens OX=9606 GN=CHD4 PE=1 SV=1 (A0A2R8Y212_HUMAN)	A0A2R8Y212_HUMAN [11]	CHD4	218 kDa	0.00027	11	Control Set 2 low, Experimental high	unknown	0.5	0.5	4.7975	21.168	23.365	20.831
Exosome component 10 OS=Homo sapiens OX=9606 GN=EXOSC10 PE=1 SV=2	EXOSX_HUMAN	EXOSC10	101 kDa	0.014	11	Control Set 2 low, Experimental high	unknown	0.5	0.5	0.5	5.927	3.2228	7.2457
Zinc finger protein 148 OS=Homo sapiens OX=9606 GN=ZNF148 PE=1 SV=2	ZN148_HUMAN	ZNF148	89 kDa	0.00046	11	Control Set 2 low, Experimental high	unknown	0.5	0.5	0.5	5.0803	4.8341	6.34
Cluster of Myocyte-specific enhancer factor 2D OS=Homo sapiens OX=9606 GN=MEF2D PE=1 SV=1 (MEF2D_HUMAN)	MEF2D_HUMAN [9]	MEF2D	56 kDa	0.012	11	Control Set 2 low, Experimental high	unknown	0.5	0.5	0.5	7.6205	4.0284	4.5286
Enhancer of mRNA-decapping protein 3 OS=Homo sapiens OX=9606 GN=EDC3 PE=1 SV=1	EDC3_HUMAN	EDC3	56 kDa	0.0016	11	Control Set 2 low, Experimental high	unknown	0.5	0.5	0.5	4.2336	6.4455	5.4343
Cluster of Zinc finger protein 638 OS=Homo sapiens OX=9606 GN=ZNF638 PE=1 SV=2 (ZN638_HUMAN)	ZN638_HUMAN	ZNF638	221 kDa	0.00034	11	Control Set 2 low, Experimental high	unknown	0.5	0.5	0.5	5.927	5.6398	4.5286
Activating signal cointegrator 1 complex subunit 3 OS=Homo sapiens OX=9606 GN=ASCC3 PE=1 SV=3	ASCC3_HUMAN	ASCC3	251 kDa	0.001	11	Control Set 2 low, Experimental high	unknown	0.5	0.5	0.5	5.0803	6.4455	4.5286
182 kDa tankyrase-1-binding protein OS=Homo sapiens OX=9606 GN=TNKS1BP1 PE=1 SV=4	TB182_HUMAN	TNKS1BP1	182 kDa	0.0073	11	Control Set 2 low, Experimental high	unknown	0.5	0.5	0.5	4.2336	7.2512	4.5286
Myocyte-specific enhancer factor 2D OS=Homo sapiens OX=9606 GN=MEF2D PE=1 SV=1	MEF2D_HUMAN	MEF2D	56 kDa	0.0055	10	Control Set 2 low, Experimental high	unknown	0.5	0.5	0.5	6.7738	4.0284	4.5286
Splicing factor 3B subunit 3 OS=Homo sapiens OX=9606 GN=SF3B3 PE=1 SV=4	SF3B3_HUMAN	SF3B3	136 kDa	0.0022	10	Control Set 2 low, Experimental high	unknown	0.5	0.5	0.5	5.0803	4.0284	6.34
Synaptotagmin-like protein 4 OS=Homo sapiens OX=9606 GN=SYTL4 PE=1 SV=2	SYTL4_HUMAN	SYTL4	76 kDa	0.007	9.7	Control Set 2 low, Experimental high	unknown	0.5	0.5	0.5	3.3869	4.8341	6.34
Cluster of Chromosome-associated kinesin KIF4A OS=Homo sapiens OX=9606 GN=KIF4A PE=1 SV=3 (KIF4A_HUMAN)	KIF4A_HUMAN [2]	KIF4A	140 kDa	0.0005	9.7	Control Set 2 low, Experimental high	unknown	0.5	0.5	0.5	5.0803	4.0284	5.4343
PRKC apoptosis WT1 regulator protein OS=Homo sapiens OX=9606 GN=PAWR PE=1 SV=1	PAWR_HUMAN	PAWR	37 kDa	0.00024	9.7	Control Set 2 low, Experimental high	unknown	0.5	0.5	0.5	4.2336	4.8341	5.4343
Synapse-associated protein 1 OS=Homo sapiens OX=9606 GN=SYAP1 PE=1 SV=1	SYAP1_HUMAN	SYAP1	40 kDa	0.043	9.6	Control Set 2 low, Experimental high	unknown	0.5	0.5	0.5	7.6205	4.0284	2.7171
Activity-dependent neuroprotector homeobox protein OS=Homo sapiens OX=9606 GN=ADNP PE=1 SV=1	ADNP_HUMAN	ADNP	124 kDa	0.0076	9.5	Control Set 2 low, Experimental high	unknown	0.5	0.5	0.5	4.2336	6.4455	3.6229
Splicing factor 45 OS=Homo sapiens OX=9606 GN=RBM17 PE=1 SV=1	SPF45_HUMAN	RBM17	45 kDa	0.018	9.5	Control Set 2 low, Experimental high	unknown	0.5	0.5	0.5	5.0803	6.4455	2.7171
Cluster of Importin subunit alpha-4 OS=Homo sapiens OX=9606 GN=KPNA3 PE=1 SV=2 (IMA4_HUMAN)	IMA4_HUMAN [2]	KPNA3	58 kDa	0.0065	9.1	Control Set 2 low, Experimental high	unknown	0.5	0.5	0.5	5.927	3.2228	4.5286
Ubiquitin carboxyl-terminal hydrolase CYLD OS=Homo sapiens OX=9606 GN=CYLD PE=1 SV=1	CYLD_HUMAN	CYLD	107 kDa	0.0026	9.1	Control Set 2 low, Experimental high	unknown	0.5	0.5	0.5	3.3869	4.8341	5.4343
Cluster of Ubiquitin-associated protein 2-like OS=Homo sapiens OX=9606 GN=UBAP2L PE=1 SV=2 (UBP2L_HUMAN)	UBP2L_HUMAN	UBAP2L	115 kDa	0.00088	9	Control Set 2 low, Experimental high	unknown	0.5	0.5	0.5	5.0803	4.8341	3.6229
Protein phosphatase 1 regulatory subunit 12A OS=Homo sapiens OX=9606 GN=PPP1R12A PE=1 SV=1	MYPT1_HUMAN	PPP1R12A	115 kDa	0.022	8.9	Control Set 2 low, Experimental high	unknown	0.5	0.5	0.5	4.2336	6.4455	2.7171
Helicase, lymphoid-specific, isoform CRA_d OS=Homo sapiens OX=9606 GN=HELLS PE=1 SV=1	A0A087WSW7_HUMAN	HELLS	81 kDa	< 0.00010	8.8	Control Set 2 low, Experimental high	unknown	2.7198	3.3164	2.3988	25.402	24.171	24.454
Pre-mRNA-splicing factor ATP-dependent RNA helicase PRP16 OS=Homo sapiens OX=9606 GN=DHX38 PE=1 SV=2	PRP16_HUMAN	DHX38	141 kDa	0.0033	8.6	Control Set 2 low, Experimental high	unknown	0.5	0.5	0.5	3.3869	4.0284	5.4343
SNW domain-containing protein 1 OS=Homo sapiens OX=9606 GN=SNW1 PE=1 SV=1	SNW1_HUMAN	SNW1	61 kDa	0.013	8.5	Control Set 2 low, Experimental high	unknown	0.5	0.5	0.5	2.5402	4.8341	5.4343
Elongin-A OS=Homo sapiens OX=9606 GN=ELOA PE=1 SV=1	A0A024RAC6_HUMAN (+1)	ELOA	87 kDa	0.001	8.5	Control Set 2 low, Experimental high	unknown	0.5	0.5	0.5	3.3869	4.8341	4.5286
Cluster of Transcriptional repressor p66-beta OS=Homo sapiens OX=9606 GN=GATAD2B PE=1 SV=1 (A0A0U1RRM1_HUMAN)	A0A0U1RRM1_HUMAN [2]	GATAD2B	63 kDa	0.0065	8.4	Control Set 2 low, Experimental high	unknown	0.5	0.5	0.5	3.3869	5.6398	3.6229
Cluster of Tight junction protein ZO-2 OS=Homo sapiens OX=9606 GN=TJP2 PE=1 SV=1 (A0A3B3ISZ5_HUMAN)	A0A3B3ISZ5_HUMAN [7]	TJP2	124 kDa	0.0078	8.4	Control Set 2 low, Experimental high	unknown	0.5	0.5	0.5	5.0803	4.8341	2.7171
Cluster of Transforming acidic coiled-coil-containing protein 2 OS=Homo sapiens OX=9606 GN=TACC2 PE=1 SV=1 (E7EMZ9_HUMAN)	E7EMZ9_HUMAN [3]	TACC2	297 kDa	0.012	8	Control Set 2 low, Experimental high	unknown	0.5	0.5	0.5	5.0803	2.4171	4.5286
Cyclin-T1 OS=Homo sapiens OX=9606 GN=CCNT1 PE=1 SV=1	CCNT1_HUMAN	CCNT1	81 kDa	0.014	8	Control Set 2 low, Experimental high	unknown	0.5	0.5	0.5	2.5402	4.0284	5.4343
RNA-binding protein 10 OS=Homo sapiens OX=9606 GN=RBM10 PE=1 SV=3	RBM10_HUMAN	RBM10	104 kDa	0.0009	8	Control Set 2 low, Experimental high	unknown	0.5	0.5	0.5	4.2336	3.2228	4.5286
Catenin delta-1 OS=Homo sapiens OX=9606 GN=CTNND1 PE=1 SV=2	C9JZR2_HUMAN	CTNND1	105 kDa	0.0035	8	Control Set 2 low, Experimental high	unknown	0.5	0.5	0.5	5.0803	3.2228	3.6229
Jupiter microtubule-associated homolog 1 (Fragment) OS=Homo sapiens OX=9606 GN=JPT1 PE=1 SV=8	J3KSH8_HUMAN	JPT1	10 kDa	< 0.00010	7.9	Control Set 2 low, Experimental high	unknown	0.5	0.5	0.5	4.2336	4.0284	3.6229
Cluster of Pre-mRNA-processing factor 40 homolog A OS=Homo sapiens OX=9606 GN=PRPF40A PE=1 SV=2 (PR40A_HUMAN)	PR40A_HUMAN [2]	PRPF40A	109 kDa	< 0.00010	7.9	Control Set 2 low, Experimental high	unknown	0.5	0.5	0.5	4.2336	4.0284	3.6229
Drebrin OS=Homo sapiens OX=9606 GN=DBN1 PE=1 SV=4	DREB_HUMAN	DBN1	71 kDa	0.0015	7.9	Control Set 2 low, Experimental high	unknown	0.5	0.5	0.5	3.3869	4.8341	3.6229
PEST proteolytic signal-containing nuclear protein OS=Homo sapiens OX=9606 GN=PCNP PE=1 SV=2	PCNP_HUMAN	PCNP	19 kDa	0.019	7.9	Control Set 2 low, Experimental high	unknown	0.5	0.5	0.5	2.5402	5.6398	3.6229
Cluster of Transcriptional repressor p66-alpha OS=Homo sapiens OX=9606 GN=GATAD2A PE=1 SV=1 (P66A_HUMAN)	P66A_HUMAN	GATAD2A	68 kDa	0.0055	7.9	Control Set 2 low, Experimental high	unknown	0.5	0.5	0.5	4.2336	4.8341	2.7171
Chromodomain-helicase-DNA-binding protein 5 OS=Homo sapiens OX=9606 GN=CHD5 PE=1 SV=1	CHD5_HUMAN	CHD5	223 kDa	0.0059	7.4	Control Set 2 low, Experimental high	unknown	0.5	0.5	0.5	2.5402	4.0284	4.5286
Importin subunit alpha-4 OS=Homo sapiens OX=9606 GN=KPNA3 PE=1 SV=2	IMA4_HUMAN	KPNA3	58 kDa	0.014	7.4	Control Set 2 low, Experimental high	unknown	0.5	0.5	0.5	5.0803	2.4171	3.6229
DNA mismatch repair protein Mlh1 (Fragment) OS=Homo sapiens OX=9606 GN=MLH1 PE=1 SV=1	H0Y818_HUMAN (+1)	MLH1	76 kDa	0.014	7.4	Control Set 2 low, Experimental high	unknown	0.5	0.5	0.5	5.0803	2.4171	3.6229
Protein HEXIM1 OS=Homo sapiens OX=9606 GN=HEXIM1 PE=1 SV=1	HEXI1_HUMAN	HEXIM1	41 kDa	0.00041	7.4	Control Set 2 low, Experimental high	unknown	0.5	0.5	0.5	4.2336	3.2228	3.6229
Spermatogenesis-associated protein 2 OS=Homo sapiens OX=9606 GN=SPATA2 PE=1 SV=2	SPAT2_HUMAN	SPATA2	58 kDa	0.047	7.4	Control Set 2 low, Experimental high	unknown	0.5	0.5	0.5	5.927	2.4171	2.7171
Death-inducer obliterator 1 OS=Homo sapiens OX=9606 GN=DIDO1 PE=1 SV=5	DIDO1_HUMAN	DIDO1	244 kDa	< 0.00010	7.4	Control Set 2 low, Experimental high	unknown	0.5	0.5	0.5	3.3869	4.0284	3.6229
Ubiquitin-associated protein 2 OS=Homo sapiens OX=9606 GN=UBAP2 PE=1 SV=1	UBAP2_HUMAN	UBAP2	117 kDa	< 0.00010	7.4	Control Set 2 low, Experimental high	unknown	0.5	0.5	0.5	3.3869	4.0284	3.6229
Brain-specific angiogenesis inhibitor 1-associated protein 2 OS=Homo sapiens OX=9606 GN=BAIAP2 PE=1 SV=1	I3L4C2_HUMAN	BAIAP2	61 kDa	0.042	7.4	Control Set 2 low, Experimental high	unknown	0.5	0.5	0.5	1.6934	4.0284	5.4343
Nuclear pore complex protein Nup98-Nup96 OS=Homo sapiens OX=9606 GN=NUP98 PE=1 SV=4	NUP98_HUMAN	NUP98	198 kDa	0.012	7.3	Control Set 2 low, Experimental high	unknown	0.5	0.5	0.5	5.0803	3.2228	2.7171
Ataxin-2 OS=Homo sapiens OX=9606 GN=ATXN2 PE=1 SV=2	ATX2_HUMAN	ATXN2	140 kDa	0.0027	7.3	Control Set 2 low, Experimental high	unknown	0.5	0.5	0.5	4.2336	4.0284	2.7171
Cell division cycle-associated protein 2 OS=Homo sapiens OX=9606 GN=CDCA2 PE=1 SV=1	E9PEI0_HUMAN	CDCA2	111 kDa	0.0073	7.3	Control Set 2 low, Experimental high	unknown	0.5	0.5	0.5	3.3869	4.8341	2.7171
RNA cytidine acetyltransferase OS=Homo sapiens OX=9606 GN=NAT10 PE=1 SV=1	A0A087WV29_HUMAN	NAT10	94 kDa	0.036	7.3	Control Set 2 low, Experimental high	unknown	0.5	0.5	0.5	2.5402	5.6398	2.7171
Arf-GAP with SH3 domain, ANK repeat and PH domain-containing protein 1 OS=Homo sapiens OX=9606 GN=ASAP1 PE=1 SV=1	A0A0A0MRE5_HUMAN (+1)	ASAP1	125 kDa	0.0085	6.9	Control Set 2 low, Experimental high	unknown	0.5	0.5	0.5	3.3869	2.4171	4.5286
BUD13 homolog OS=Homo sapiens OX=9606 GN=BUD13 PE=1 SV=1	BUD13_HUMAN	BUD13	71 kDa	0.0085	6.9	Control Set 2 low, Experimental high	unknown	0.5	0.5	0.5	3.3869	2.4171	4.5286
Kinesin-like protein OS=Homo sapiens OX=9606 GN=KIF23 PE=1 SV=1	H7BYN4_HUMAN (+1)	KIF23	109 kDa	0.0074	6.9	Control Set 2 low, Experimental high	unknown	0.5	0.5	0.5	2.5402	3.2228	4.5286
Cluster of EF-hand domain-containing protein D2 OS=Homo sapiens OX=9606 GN=EFHD2 PE=1 SV=1 (EFHD2_HUMAN)	EFHD2_HUMAN [2]	EFHD2	27 kDa	0.0054	6.8	Control Set 2 low, Experimental high	unknown	0.5	0.5	0.5	4.2336	2.4171	3.6229
DNA-directed RNA polymerase II subunit RPB1 OS=Homo sapiens OX=9606 GN=POLR2A PE=1 SV=2	RPB1_HUMAN	POLR2A	217 kDa	0.029	6.8	Control Set 2 low, Experimental high	unknown	0.5	0.5	0.5	1.6934	4.0284	4.5286
Cluster of Cleavage and polyadenylation-specificity factor subunit 7 (Fragment) OS=Homo sapiens OX=9606 GN=CPSF7 PE=1 SV=1 (F5H669_HUMAN)	F5H669_HUMAN [2]	CPSF7	41 kDa	0.029	6.8	Control Set 2 low, Experimental high	unknown	0.5	0.5	0.5	1.6934	4.0284	4.5286
Nuclear pore complex protein Nup153 OS=Homo sapiens OX=9606 GN=NUP153 PE=1 SV=2	NU153_HUMAN	NUP153	154 kDa	0.0057	6.8	Control Set 2 low, Experimental high	unknown	0.5	2.2109	0.5	7.6205	8.8626	5.4343
Regulation of nuclear pre-mRNA domain-containing protein 2 OS=Homo sapiens OX=9606 GN=RPRD2 PE=1 SV=1	RPRD2_HUMAN	RPRD2	156 kDa	< 0.00010	6.8	Control Set 2 low, Experimental high	unknown	0.5	0.5	0.5	3.3869	3.2228	3.6229
Cluster of Protein Red OS=Homo sapiens OX=9606 GN=IK PE=1 SV=3 (RED_HUMAN)	RED_HUMAN	IK	66 kDa	< 0.00010	6.8	Control Set 2 low, Experimental high	unknown	0.5	0.5	0.5	3.3869	3.2228	3.6229
Jupiter microtubule associated homolog 2 OS=Homo sapiens OX=9606 GN=JPT2 PE=1 SV=1	JUPI2_HUMAN	JPT2	20 kDa	< 0.00010	6.8	Control Set 2 low, Experimental high	unknown	0.5	0.5	0.5	3.3869	3.2228	3.6229
Tropomodulin-3 OS=Homo sapiens OX=9606 GN=TMOD3 PE=1 SV=1	TMOD3_HUMAN	TMOD3	40 kDa	0.026	6.8	Control Set 2 low, Experimental high	unknown	0.5	0.5	0.5	5.0803	2.4171	2.7171
RNA polymerase II-associated factor 1 homolog OS=Homo sapiens OX=9606 GN=PAF1 PE=1 SV=2	PAF1_HUMAN	PAF1	60 kDa	0.026	6.8	Control Set 2 low, Experimental high	unknown	0.5	0.5	0.5	5.0803	2.4171	2.7171
RNA polymerase-associated protein CTR9 homolog OS=Homo sapiens OX=9606 GN=CTR9 PE=1 SV=1	CTR9_HUMAN	CTR9	134 kDa	0.0029	6.8	Control Set 2 low, Experimental high	unknown	0.5	0.5	0.5	2.5402	4.0284	3.6229
Cluster of C-Jun-amino-terminal kinase-interacting protein 4 OS=Homo sapiens OX=9606 GN=SPAG9 PE=1 SV=1 (A0A087X2D8_HUMAN)	A0A087X2D8_HUMAN [5]	SPAG9	145 kDa	0.0029	6.8	Control Set 2 low, Experimental high	unknown	0.5	0.5	0.5	4.2336	3.2228	2.7171
Zinc finger CCCH domain-containing protein 3 OS=Homo sapiens OX=9606 GN=ZC3H3 PE=1 SV=3	ZC3H3_HUMAN	ZC3H3	102 kDa	0.0029	6.8	Control Set 2 low, Experimental high	unknown	0.5	0.5	0.5	4.2336	3.2228	2.7171
Cell division cycle 5-like protein OS=Homo sapiens OX=9606 GN=CDC5L PE=1 SV=2	CDC5L_HUMAN	CDC5L	92 kDa	0.034	6.8	Control Set 2 low, Experimental high	unknown	0.5	0.5	0.5	1.6934	4.8341	3.6229
Cluster of Bcl-2-associated transcription factor 1 OS=Homo sapiens OX=9606 GN=BCLAF1 PE=1 SV=2 (BCLF1_HUMAN)	BCLF1_HUMAN [3]	BCLAF1	106 kDa	0.0016	6.8	Control Set 2 low, Experimental high	unknown	0.5	0.5	0.5	3.3869	4.0284	2.7171
Heterogeneous nuclear ribonucleoprotein A1 (Fragment) OS=Homo sapiens OX=9606 GN=HNRNPA1 PE=1 SV=1	F8VZ49_HUMAN	HNRNPA1	26 kDa	0.0021	6.8	Control Set 2 low, Experimental high	unknown	0.5	4.4219	0.5	11.854	11.28	13.586
Centrosomal protein of 170 kDa OS=Homo sapiens OX=9606 GN=CEP170 PE=1 SV=1	CE170_HUMAN	CEP170	175 kDa	0.039	6.7	Control Set 2 low, Experimental high	unknown	0.5	0.5	0.5	5.0803	3.2228	1.8114
Proliferation marker protein Ki-67 OS=Homo sapiens OX=9606 GN=MKI67 PE=1 SV=2	KI67_HUMAN	MKI67	359 kDa	0.00039	6.6	Control Set 2 low, Experimental high	unknown	9.5193	6.6328	10.794	66.891	59.621	51.626
Cluster of LIM and SH3 domain protein 1 OS=Homo sapiens OX=9606 GN=LASP1 PE=1 SV=2 (LASP1_HUMAN)	LASP1_HUMAN [2]	LASP1	30 kDa	0.032	6.3	Control Set 2 low, Experimental high	unknown	0.5	0.5	0.5	1.6934	3.2228	4.5286
Krueppel-like factor 5 OS=Homo sapiens OX=9606 GN=KLF5 PE=1 SV=2	KLF5_HUMAN	KLF5	51 kDa	0.032	6.3	Control Set 2 low, Experimental high	unknown	0.5	0.5	0.5	1.6934	3.2228	4.5286
Cap-specific mRNA (nucleoside-2'-O-)-methyltransferase 1 OS=Homo sapiens OX=9606 GN=CMTR1 PE=1 SV=1	CMTR1_HUMAN	CMTR1	95 kDa	0.002	6.3	Control Set 2 low, Experimental high	unknown	0.5	0.5	0.5	3.3869	2.4171	3.6229
FACT complex subunit SSRP1 OS=Homo sapiens OX=9606 GN=SSRP1 PE=1 SV=1	SSRP1_HUMAN	SSRP1	81 kDa	0.002	6.3	Control Set 2 low, Experimental high	unknown	0.5	0.5	0.5	3.3869	2.4171	3.6229
ATPase WRNIP1 OS=Homo sapiens OX=9606 GN=WRNIP1 PE=1 SV=2	WRIP1_HUMAN	WRNIP1	72 kDa	0.0011	6.3	Control Set 2 low, Experimental high	unknown	0.5	0.5	0.5	2.5402	3.2228	3.6229
Acyl-protein thioesterase 2 OS=Homo sapiens OX=9606 GN=LYPLA2 PE=1 SV=1	LYPA2_HUMAN	LYPLA2	25 kDa	0.0011	6.3	Control Set 2 low, Experimental high	unknown	0.5	0.5	0.5	2.5402	3.2228	3.6229
Small nuclear ribonucleoprotein Sm D1 OS=Homo sapiens OX=9606 GN=SNRPD1 PE=1 SV=1	SMD1_HUMAN	SNRPD1	13 kDa	0.0011	6.3	Control Set 2 low, Experimental high	unknown	0.5	0.5	0.5	2.5402	3.2228	3.6229
Inner centromere protein OS=Homo sapiens OX=9606 GN=INCENP PE=1 SV=3	INCE_HUMAN	INCENP	105 kDa	0.0096	6.2	Control Set 2 low, Experimental high	unknown	0.5	0.5	0.5	4.2336	2.4171	2.7171
Nucleolar protein 6 OS=Homo sapiens OX=9606 GN=NOL6 PE=1 SV=2	NOL6_HUMAN	NOL6	128 kDa	0.0096	6.2	Control Set 2 low, Experimental high	unknown	0.5	0.5	0.5	4.2336	2.4171	2.7171
Squamous cell carcinoma antigen recognized by T-cells 3 OS=Homo sapiens OX=9606 GN=SART3 PE=1 SV=1	SART3_HUMAN	SART3	110 kDa	0.00021	6.2	Control Set 2 low, Experimental high	unknown	0.5	0.5	0.5	3.3869	3.2228	2.7171
Cluster of Protein argonaute-2 OS=Homo sapiens OX=9606 GN=AGO2 PE=1 SV=3 (AGO2_HUMAN)	AGO2_HUMAN [2]	AGO2	97 kDa	0.0052	6.2	Control Set 2 low, Experimental high	unknown	0.5	0.5	0.5	2.5402	4.0284	2.7171
Inner tegument protein OS=Human herpesvirus 8 type P (isolate GK18) OX=868565 GN=ORF63 PE=3 SV=1	ITP_HHV8P	ORF63	104 kDa	0.017	6.2	Control Set 2 low, Experimental high	unknown	0.5	0.5	0.5	3.3869	4.0284	1.8114
Cluster of Ribosomal protein S6 kinase OS=Homo sapiens OX=9606 GN=RPS6KA1 PE=1 SV=1 (E9PGT3_HUMAN)	E9PGT3_HUMAN [7]	RPS6KA1	81 kDa	0.00017	6	Control Set 2 low, Experimental high	unknown	0.5	2.2109	2.3988	10.161	10.474	9.9629
Cluster of Ras GTPase-activating protein-binding protein 1 OS=Homo sapiens OX=9606 GN=G3BP1 PE=1 SV=1 (G3BP1_HUMAN)	G3BP1_HUMAN [2]	G3BP1	52 kDa	0.0086	5.8	Control Set 2 low, Experimental high	unknown	0.5	2.2109	0.5	7.6205	6.4455	4.5286
Nucleolar and spindle-associated protein 1 OS=Homo sapiens OX=9606 GN=NUSAP1 PE=1 SV=1	NUSAP_HUMAN	NUSAP1	49 kDa	0.05	5.8	Control Set 2 low, Experimental high	unknown	0.5	0.5	0.5	2.5402	1.6114	4.5286
Chromodomain-helicase-DNA-binding protein 5 (Fragment) OS=Homo sapiens OX=9606 GN=CHD5 PE=1 SV=1	K7EMY3_HUMAN	CHD5	121 kDa	0.016	5.7	Control Set 2 low, Experimental high	unknown	0.5	0.5	0.5	1.6934	3.2228	3.6229
Cluster of Serine/threonine-protein phosphatase 6 regulatory subunit 3 OS=Homo sapiens OX=9606 GN=PPP6R3 PE=1 SV=1 (E9PKF6_HUMAN)	E9PKF6_HUMAN [2]	PPP6R3	94 kDa	0.02	5.7	Control Set 2 low, Experimental high	unknown	0.5	0.5	0.5	3.3869	1.6114	3.6229
Immunoglobulin-binding protein 1 OS=Homo sapiens OX=9606 GN=IGBP1 PE=1 SV=1	IGBP1_HUMAN	IGBP1	39 kDa	0.0035	5.7	Control Set 2 low, Experimental high	unknown	0.5	0.5	0.5	2.5402	2.4171	3.6229
Interleukin enhancer-binding factor 2 OS=Homo sapiens OX=9606 GN=ILF2 PE=1 SV=1	B4DY09_HUMAN (+1)	ILF2	39 kDa	0.0035	5.7	Control Set 2 low, Experimental high	unknown	0.5	0.5	0.5	2.5402	2.4171	3.6229
Zinc finger RNA-binding protein OS=Homo sapiens OX=9606 GN=ZFR PE=1 SV=2	ZFR_HUMAN	ZFR	117 kDa	0.0035	5.7	Control Set 2 low, Experimental high	unknown	0.5	0.5	0.5	2.5402	2.4171	3.6229
RNA-binding protein 27 OS=Homo sapiens OX=9606 GN=RBM27 PE=1 SV=2	RBM27_HUMAN	RBM27	119 kDa	0.016	5.7	Control Set 2 low, Experimental high	unknown	0.5	0.5	0.5	1.6934	3.2228	3.6229
Probable JmjC domain-containing histone demethylation protein 2C OS=Homo sapiens OX=9606 GN=JMJD1C PE=1 SV=2	JHD2C_HUMAN	JMJD1C	285 kDa	0.0012	5.7	Control Set 2 low, Experimental high	unknown	0.5	0.5	0.5	3.3869	2.4171	2.7171
Exosome RNA helicase MTR4 OS=Homo sapiens OX=9606 GN=MTREX PE=1 SV=3	MTREX_HUMAN	MTREX	118 kDa	0.0012	5.7	Control Set 2 low, Experimental high	unknown	0.5	0.5	0.5	3.3869	2.4171	2.7171
Kinesin-like protein KIF2C OS=Homo sapiens OX=9606 GN=KIF2C PE=1 SV=2	KIF2C_HUMAN	KIF2C	81 kDa	0.0012	5.7	Control Set 2 low, Experimental high	unknown	0.5	0.5	0.5	3.3869	2.4171	2.7171
Cluster of Cell cycle and apoptosis regulator protein 2 OS=Homo sapiens OX=9606 GN=CCAR2 PE=1 SV=2 (CCAR2_HUMAN)	CCAR2_HUMAN	CCAR2	103 kDa	0.0012	5.7	Control Set 2 low, Experimental high	unknown	0.5	0.5	0.5	3.3869	2.4171	2.7171
Nucleolin OS=Homo sapiens OX=9606 GN=NCL PE=1 SV=3	NUCL_HUMAN	NCL	77 kDa	0.0012	5.7	Control Set 2 low, Experimental high	unknown	0.5	0.5	0.5	3.3869	2.4171	2.7171
Protein phosphatase 1G OS=Homo sapiens OX=9606 GN=PPM1G PE=1 SV=1	PPM1G_HUMAN	PPM1G	59 kDa	0.027	5.6	Control Set 2 low, Experimental high	unknown	0.5	0.5	0.5	1.6934	4.0284	2.7171
E3 ubiquitin-protein ligase ZFP91 OS=Homo sapiens OX=9606 GN=ZFP91 PE=1 SV=1	ZFP91_HUMAN	ZFP91	63 kDa	0.0099	5.6	Control Set 2 low, Experimental high	unknown	0.5	0.5	0.5	3.3869	3.2228	1.8114
UDP-N-acetylglucosamine--peptide N-acetylglucosaminyltransferase 110 kDa subunit OS=Homo sapiens OX=9606 GN=OGT PE=1 SV=3	OGT1_HUMAN	OGT	117 kDa	0.0099	5.6	Control Set 2 low, Experimental high	unknown	0.5	0.5	0.5	3.3869	3.2228	1.8114
Protein SON (Fragment) OS=Homo sapiens OX=9606 GN=SON PE=1 SV=1	H7C1M2_HUMAN	SON	160 kDa	0.033	5.6	Control Set 2 low, Experimental high	unknown	0.5	0.5	0.5	4.2336	2.4171	1.8114
Cluster of Eukaryotic translation initiation factor 4 gamma 2 OS=Homo sapiens OX=9606 GN=EIF4G2 PE=1 SV=1 (IF4G2_HUMAN)	IF4G2_HUMAN	EIF4G2	102 kDa	0.0019	5.4	Control Set 2 low, Experimental high	unknown	0.5	2.2109	3.5981	12.701	9.6683	11.774
Serine/threonine-protein phosphatase 1 regulatory subunit 10 OS=Homo sapiens OX=9606 GN=PPP1R10 PE=1 SV=1	PP1RA_HUMAN	PPP1R10	99 kDa	0.0061	5.3	Control Set 2 low, Experimental high	unknown	0.5	2.2109	0.5	6.7738	5.6398	4.5286
Dihydropyrimidinase-related protein 2 OS=Homo sapiens OX=9606 GN=DPYSL2 PE=1 SV=1	A0A1C7CYX9_HUMAN (+1)	DPYSL2	74 kDa	0.021	5.2	Control Set 2 low, Experimental high	unknown	0.5	0.5	0.5	1.6934	2.4171	3.6229
Chromodomain-helicase-DNA-binding protein 3 OS=Homo sapiens OX=9606 GN=CHD3 PE=1 SV=3	CHD3_HUMAN	CHD3	227 kDa	0.021	5.2	Control Set 2 low, Experimental high	unknown	0.5	0.5	0.5	1.6934	2.4171	3.6229
Cluster of Serine/threonine-protein kinase PAK 2 OS=Homo sapiens OX=9606 GN=PAK2 PE=1 SV=3 (PAK2_HUMAN)	PAK2_HUMAN [3]	PAK2	58 kDa	0.00019	5.2	Control Set 2 low, Experimental high	unknown	4.0797	2.2109	2.3988	16.088	13.697	15.397
DNA replication licensing factor MCM6 OS=Homo sapiens OX=9606 GN=MCM6 PE=1 SV=1	MCM6_HUMAN	MCM6	93 kDa	0.023	5.2	Control Set 2 low, Experimental high	unknown	0.5	0.5	0.5	2.5402	1.6114	3.6229
Transcription elongation regulator 1 OS=Homo sapiens OX=9606 GN=TCERG1 PE=1 SV=2	TCRG1_HUMAN	TCERG1	124 kDa	0.023	5.2	Control Set 2 low, Experimental high	unknown	0.5	0.5	0.5	2.5402	1.6114	3.6229
Serum response factor-binding protein 1 OS=Homo sapiens OX=9606 GN=SRFBP1 PE=1 SV=1	SRFB1_HUMAN	SRFBP1	49 kDa	0.023	5.2	Control Set 2 low, Experimental high	unknown	0.5	0.5	0.5	2.5402	1.6114	3.6229
Paraspeckle component 1 OS=Homo sapiens OX=9606 GN=PSPC1 PE=1 SV=1	PSPC1_HUMAN	PSPC1	59 kDa	0.021	5.2	Control Set 2 low, Experimental high	unknown	0.5	0.5	0.5	1.6934	2.4171	3.6229
Large tegument protein deneddylase OS=Human herpesvirus 8 type P (isolate GK18) OX=868565 GN=ORF64 PE=3 SV=1	LTP_HHV8P	ORF64	290 kDa	0.021	5.2	Control Set 2 low, Experimental high	unknown	0.5	0.5	0.5	1.6934	2.4171	3.6229
Signal recognition particle 54 kDa protein OS=Homo sapiens OX=9606 GN=SRP54 PE=1 SV=1	SRP54_HUMAN	SRP54	56 kDa	0.021	5.2	Control Set 2 low, Experimental high	unknown	0.5	0.5	0.5	1.6934	2.4171	3.6229
AP2-associated protein kinase 1 (Fragment) OS=Homo sapiens OX=9606 GN=AAK1 PE=1 SV=1	A0A096LP25_HUMAN	AAK1	54 kDa	0.021	5.2	Control Set 2 low, Experimental high	unknown	0.5	0.5	0.5	1.6934	2.4171	3.6229
Chromosome-associated kinesin KIF4B OS=Homo sapiens OX=9606 GN=KIF4B PE=2 SV=2	KIF4B_HUMAN	KIF4B	140 kDa	< 0.00010	5.1	Control Set 2 low, Experimental high	unknown	0.5	0.5	0.5	2.5402	2.4171	2.7171
Ras GTPase-activating protein-binding protein 2 OS=Homo sapiens OX=9606 GN=G3BP2 PE=1 SV=2	G3BP2_HUMAN	G3BP2	54 kDa	0.011	5.1	Control Set 2 low, Experimental high	unknown	0.5	0.5	0.5	3.3869	2.4171	1.8114
Cluster of Histone deacetylase 2 OS=Homo sapiens OX=9606 GN=HDAC2 PE=1 SV=2 (HDAC2_HUMAN)	HDAC2_HUMAN [2]	HDAC2	55 kDa	0.016	5.1	Control Set 2 low, Experimental high	unknown	0.5	0.5	0.5	3.3869	1.6114	2.7171
Spartin OS=Homo sapiens OX=9606 GN=SPART PE=1 SV=1	SPART_HUMAN	SPART	73 kDa	< 0.00010	5.1	Control Set 2 low, Experimental high	unknown	0.5	0.5	0.5	2.5402	2.4171	2.7171
Cluster of TOX high mobility group box family member 4 OS=Homo sapiens OX=9606 GN=TOX4 PE=1 SV=1 (TOX4_HUMAN)	TOX4_HUMAN	TOX4	66 kDa	< 0.00010	5.1	Control Set 2 low, Experimental high	unknown	0.5	0.5	0.5	2.5402	2.4171	2.7171
Splicing factor 3B subunit 1 OS=Homo sapiens OX=9606 GN=SF3B1 PE=1 SV=3	SF3B1_HUMAN	SF3B1	146 kDa	0.0013	5.1	Control Set 2 low, Experimental high	unknown	6.7995	3.3164	4.7975	22.015	24.171	29.889
Cluster of LIM domain and actin-binding protein 1 OS=Homo sapiens OX=9606 GN=LIMA1 PE=1 SV=1 (LIMA1_HUMAN)	LIMA1_HUMAN [2]	LIMA1	85 kDa	0.01	5.1	Control Set 2 low, Experimental high	unknown	0.5	0.5	0.5	1.6934	3.2228	2.7171
Cluster of TP53-binding protein 1 OS=Homo sapiens OX=9606 GN=TP53BP1 PE=1 SV=2 (A6NNK5_HUMAN)	A6NNK5_HUMAN [2]	TP53BP1	209 kDa	0.011	5.1	Control Set 2 low, Experimental high	unknown	0.5	0.5	0.5	3.3869	2.4171	1.8114
Cyclin-dependent kinase 13 (Fragment) OS=Homo sapiens OX=9606 GN=CDK13 PE=1 SV=1	A0A2R8Y4Z0_HUMAN	CDK13	144 kDa	0.01	5.1	Control Set 2 low, Experimental high	unknown	0.5	0.5	0.5	1.6934	3.2228	2.7171
Cluster of DNA replication licensing factor MCM7 OS=Homo sapiens OX=9606 GN=MCM7 PE=1 SV=4 (MCM7_HUMAN)	MCM7_HUMAN	MCM7	81 kDa	0.0077	5	Control Set 2 low, Experimental high	unknown	0.5	0.5	0.5	2.5402	3.2228	1.8114
Heterogeneous nuclear ribonucleoprotein Q OS=Homo sapiens OX=9606 GN=SYNCRIP PE=1 SV=2	HNRPQ_HUMAN	SYNCRIP	70 kDa	0.0077	5	Control Set 2 low, Experimental high	unknown	0.5	0.5	0.5	2.5402	3.2228	1.8114
Nicalin OS=Homo sapiens OX=9606 GN=NCLN PE=1 SV=2	NCLN_HUMAN	NCLN	63 kDa	0.0077	5	Control Set 2 low, Experimental high	unknown	0.5	0.5	0.5	2.5402	3.2228	1.8114
Cluster of SH3 and PX domain-containing protein 2B OS=Homo sapiens OX=9606 GN=SH3PXD2B PE=1 SV=3 (SPD2B_HUMAN)	SPD2B_HUMAN	SH3PXD2B	102 kDa	0.0077	5	Control Set 2 low, Experimental high	unknown	0.5	0.5	0.5	2.5402	3.2228	1.8114
Pre-mRNA 3'-end-processing factor FIP1 OS=Homo sapiens OX=9606 GN=FIP1L1 PE=1 SV=1	FIP1_HUMAN	FIP1L1	67 kDa	0.0077	5	Control Set 2 low, Experimental high	unknown	0.5	0.5	0.5	2.5402	3.2228	1.8114
Cluster of Metastasis-associated protein MTA2 OS=Homo sapiens OX=9606 GN=MTA2 PE=1 SV=1 (MTA2_HUMAN)	MTA2_HUMAN	MTA2	75 kDa	0.0019	5	Control Set 2 low, Experimental high	unknown	0.5	2.2109	0.5	5.0803	5.6398	5.4343
Ras GTPase-activating protein-binding protein 1 OS=Homo sapiens OX=9606 GN=G3BP1 PE=1 SV=1	G3BP1_HUMAN	G3BP1	52 kDa	0.012	4.7	Control Set 2 low, Experimental high	unknown	0.5	2.2109	0.5	5.927	5.6398	3.6229
Cluster of Treacle protein OS=Homo sapiens OX=9606 GN=TCOF1 PE=1 SV=3 (TCOF_HUMAN)	TCOF_HUMAN [2]	TCOF1	152 kDa	0.00083	4.6	Control Set 2 low, Experimental high	unknown	2.7198	2.2109	3.5981	11.007	13.697	14.491
ATP-binding cassette sub-family D member 3 OS=Homo sapiens OX=9606 GN=ABCD3 PE=1 SV=1	ABCD3_HUMAN	ABCD3	75 kDa	0.0064	4.6	Control Set 2 low, Experimental high	unknown	0.5	0.5	0.5	2.5402	1.6114	2.7171
Proteasome activator complex subunit 3 OS=Homo sapiens OX=9606 GN=PSME3 PE=1 SV=1	B3KQ25_HUMAN (+3)	PSME3	22 kDa	0.0064	4.6	Control Set 2 low, Experimental high	unknown	0.5	0.5	0.5	2.5402	1.6114	2.7171
Pre-mRNA-splicing factor RBM22 OS=Homo sapiens OX=9606 GN=RBM22 PE=1 SV=1	RBM22_HUMAN	RBM22	47 kDa	0.0064	4.6	Control Set 2 low, Experimental high	unknown	0.5	0.5	0.5	2.5402	1.6114	2.7171
AP-3 complex subunit delta-1 OS=Homo sapiens OX=9606 GN=AP3D1 PE=1 SV=1	AP3D1_HUMAN	AP3D1	130 kDa	0.0064	4.6	Control Set 2 low, Experimental high	unknown	0.5	0.5	0.5	2.5402	1.6114	2.7171
Aurora kinase B OS=Homo sapiens OX=9606 GN=AURKB PE=1 SV=3	AURKB_HUMAN	AURKB	39 kDa	0.0064	4.6	Control Set 2 low, Experimental high	unknown	0.5	0.5	0.5	2.5402	1.6114	2.7171
Testin OS=Homo sapiens OX=9606 GN=TES PE=1 SV=1	TES_HUMAN	TES	48 kDa	0.0064	4.6	Control Set 2 low, Experimental high	unknown	0.5	0.5	0.5	2.5402	1.6114	2.7171
ATP-dependent RNA helicase DDX18 OS=Homo sapiens OX=9606 GN=DDX18 PE=1 SV=2	DDX18_HUMAN	DDX18	75 kDa	0.0043	4.6	Control Set 2 low, Experimental high	unknown	0.5	0.5	0.5	1.6934	2.4171	2.7171
Serine/threonine-protein phosphatase 6 regulatory subunit 1 OS=Homo sapiens OX=9606 GN=PPP6R1 PE=1 SV=5	PP6R1_HUMAN	PPP6R1	97 kDa	0.0043	4.6	Control Set 2 low, Experimental high	unknown	0.5	0.5	0.5	1.6934	2.4171	2.7171
GDP-mannose 4,6 dehydratase OS=Homo sapiens OX=9606 GN=GMDS PE=1 SV=1	GMDS_HUMAN	GMDS	42 kDa	0.0043	4.6	Control Set 2 low, Experimental high	unknown	0.5	0.5	0.5	1.6934	2.4171	2.7171
Exportin-T OS=Homo sapiens OX=9606 GN=XPOT PE=1 SV=2	XPOT_HUMAN	XPOT	110 kDa	0.0043	4.6	Control Set 2 low, Experimental high	unknown	0.5	0.5	0.5	1.6934	2.4171	2.7171
Exocyst complex component 4 OS=Homo sapiens OX=9606 GN=EXOC4 PE=1 SV=1	EXOC4_HUMAN	EXOC4	111 kDa	0.0043	4.6	Control Set 2 low, Experimental high	unknown	0.5	0.5	0.5	1.6934	2.4171	2.7171
Craniofacial development protein 1 OS=Homo sapiens OX=9606 GN=CFDP1 PE=1 SV=1	CFDP1_HUMAN	CFDP1	34 kDa	0.0043	4.6	Control Set 2 low, Experimental high	unknown	0.5	0.5	0.5	1.6934	2.4171	2.7171
Cluster of Regulation of nuclear pre-mRNA domain-containing protein 1B OS=Homo sapiens OX=9606 GN=RPRD1B PE=1 SV=1 (RPR1B_HUMAN)	RPR1B_HUMAN [2]	RPRD1B	37 kDa	0.0043	4.6	Control Set 2 low, Experimental high	unknown	0.5	0.5	0.5	1.6934	2.4171	2.7171
Exportin-1 OS=Homo sapiens OX=9606 GN=XPO1 PE=1 SV=1	XPO1_HUMAN	XPO1	123 kDa	0.034	4.5	Control Set 2 low, Experimental high	unknown	0.5	0.5	0.5	3.3869	1.6114	1.8114
Cold shock domain-containing protein E1 OS=Homo sapiens OX=9606 GN=CSDE1 PE=1 SV=2	CSDE1_HUMAN	CSDE1	89 kDa	0.034	4.5	Control Set 2 low, Experimental high	unknown	0.5	0.5	0.5	3.3869	1.6114	1.8114
cAMP-dependent protein kinase catalytic subunit alpha OS=Homo sapiens OX=9606 GN=PRKACA PE=1 SV=2	KAPCA_HUMAN	PRKACA	41 kDa	0.034	4.5	Control Set 2 low, Experimental high	unknown	0.5	0.5	0.5	3.3869	1.6114	1.8114
General transcription factor II-I OS=Homo sapiens OX=9606 GN=GTF2I PE=1 SV=1	A0A494C1K3_HUMAN	GTF2I	131 kDa	0.034	4.5	Control Set 2 low, Experimental high	unknown	0.5	0.5	0.5	3.3869	1.6114	1.8114
Protein LSM12 homolog OS=Homo sapiens OX=9606 GN=LSM12 PE=1 SV=2	LSM12_HUMAN	LSM12	22 kDa	0.034	4.5	Control Set 2 low, Experimental high	unknown	0.5	0.5	0.5	3.3869	1.6114	1.8114
Cluster of Importin-5 OS=Homo sapiens OX=9606 GN=IPO5 PE=1 SV=4 (IPO5_HUMAN)	IPO5_HUMAN	IPO5	124 kDa	0.0015	4.5	Control Set 2 low, Experimental high	unknown	0.5	0.5	0.5	2.5402	2.4171	1.8114
Heterogeneous nuclear ribonucleoprotein U-like protein 1 OS=Homo sapiens OX=9606 GN=HNRNPUL1 PE=1 SV=1	A0A0A0MRA5_HUMAN	HNRNPUL1	86 kDa	0.0015	4.5	Control Set 2 low, Experimental high	unknown	0.5	0.5	0.5	2.5402	2.4171	1.8114
Vesicle-associated membrane protein-associated protein A OS=Homo sapiens OX=9606 GN=VAPA PE=1 SV=3	VAPA_HUMAN	VAPA	28 kDa	0.0015	4.5	Control Set 2 low, Experimental high	unknown	0.5	0.5	0.5	2.5402	2.4171	1.8114
Protein disulfide-isomerase A3 OS=Homo sapiens OX=9606 GN=PDIA3 PE=1 SV=4	PDIA3_HUMAN	PDIA3	57 kDa	0.0015	4.5	Control Set 2 low, Experimental high	unknown	0.5	0.5	0.5	2.5402	2.4171	1.8114
Replication protein A 70 kDa DNA-binding subunit OS=Homo sapiens OX=9606 GN=RPA1 PE=1 SV=2	RFA1_HUMAN	RPA1	68 kDa	0.0015	4.5	Control Set 2 low, Experimental high	unknown	0.5	0.5	0.5	2.5402	2.4171	1.8114
Cluster of Protein arginine N-methyltransferase 5 OS=Homo sapiens OX=9606 GN=PRMT5 PE=1 SV=4 (ANM5_HUMAN)	ANM5_HUMAN	PRMT5	73 kDa	0.0015	4.5	Control Set 2 low, Experimental high	unknown	0.5	0.5	0.5	2.5402	2.4171	1.8114
Cluster of Serine/threonine-protein kinase 3 OS=Homo sapiens OX=9606 GN=STK3 PE=1 SV=2 (STK3_HUMAN)	STK3_HUMAN [2]	STK3	56 kDa	0.0015	4.5	Control Set 2 low, Experimental high	unknown	0.5	0.5	0.5	2.5402	2.4171	1.8114
Cluster of Drebrin-like protein OS=Homo sapiens OX=9606 GN=DBNL PE=1 SV=1 (B4DDD6_HUMAN)	B4DDD6_HUMAN [3]	DBNL	46 kDa	0.0015	4.5	Control Set 2 low, Experimental high	unknown	0.5	0.5	0.5	2.5402	2.4171	1.8114
Cluster of Melanoma-associated antigen D2 OS=Homo sapiens OX=9606 GN=MAGED2 PE=1 SV=2 (MAGD2_HUMAN)	MAGD2_HUMAN [2]	MAGED2	65 kDa	0.0032	4.5	Control Set 2 low, Experimental high	unknown	0.5	2.2109	0.5	5.0803	4.8341	4.5286
Cluster of DNA-directed RNA polymerase subunit beta OS=Homo sapiens OX=9606 GN=POLR2B PE=1 SV=2 (C9J2Y9_HUMAN)	C9J2Y9_HUMAN [3]	POLR2B	133 kDa	0.024	4.5	Control Set 2 low, Experimental high	unknown	0.5	0.5	0.5	1.6934	3.2228	1.8114
Cluster of Heterogeneous nuclear ribonucleoprotein A1 OS=Homo sapiens OX=9606 GN=HNRNPA1 PE=1 SV=5 (ROA1_HUMAN)	ROA1_HUMAN [4]	HNRNPA1	39 kDa	0.0021	4.4	Control Set 2 low, Experimental high	unknown	2.7198	7.7383	4.7975	19.475	21.754	26.266
VIRF-1 OS=Human herpesvirus 8 type P (isolate GK18) OX=868565 GN=vIRF-1 PE=1 SV=1	VIRF1_HHV8P	vIRF-1	48 kDa	0.00018	4.4	Control Set 2 low, Experimental high	unknown	17.679	14.371	11.994	58.424	63.649	69.74
Protein LYRIC OS=Homo sapiens OX=9606 GN=MTDH PE=1 SV=2	LYRIC_HUMAN	MTDH	64 kDa	0.0073	4.3	Control Set 2 low, Experimental high	unknown	0.5	3.3164	0.5	5.927	6.4455	6.34
Importin subunit alpha-3 OS=Homo sapiens OX=9606 GN=KPNA4 PE=1 SV=1	IMA3_HUMAN	KPNA4	58 kDa	0.0062	4	Control Set 2 low, Experimental high	unknown	0.5	0.5	0.5	2.5402	1.6114	1.8114
E3 ubiquitin/ISG15 ligase TRIM25 OS=Homo sapiens OX=9606 GN=TRIM25 PE=1 SV=2	TRI25_HUMAN	TRIM25	71 kDa	0.035	4	Control Set 2 low, Experimental high	unknown	0.5	0.5	2.3988	3.3869	4.0284	6.34
Cluster of Microtubule cross-linking factor 1 OS=Homo sapiens OX=9606 GN=MTCL1 PE=1 SV=5 (MTCL1_HUMAN)	MTCL1_HUMAN	MTCL1	210 kDa	0.013	4	Control Set 2 low, Experimental high	unknown	0.5	0.5	0.5	1.6934	1.6114	2.7171
Cell division cycle and apoptosis regulator protein 1 OS=Homo sapiens OX=9606 GN=CCAR1 PE=1 SV=2	CCAR1_HUMAN	CCAR1	133 kDa	0.013	4	Control Set 2 low, Experimental high	unknown	0.5	0.5	0.5	1.6934	1.6114	2.7171
Nck-associated protein 1 OS=Homo sapiens OX=9606 GN=NCKAP1 PE=1 SV=1	NCKP1_HUMAN	NCKAP1	129 kDa	0.013	4	Control Set 2 low, Experimental high	unknown	0.5	0.5	0.5	1.6934	1.6114	2.7171
RNA polymerase II-associated protein 3 OS=Homo sapiens OX=9606 GN=RPAP3 PE=1 SV=2	RPAP3_HUMAN	RPAP3	76 kDa	0.013	4	Control Set 2 low, Experimental high	unknown	0.5	0.5	0.5	1.6934	1.6114	2.7171
Tumor susceptibility gene 101 protein OS=Homo sapiens OX=9606 GN=TSG101 PE=1 SV=1	F5H442_HUMAN (+1)	TSG101	41 kDa	0.013	4	Control Set 2 low, Experimental high	unknown	0.5	0.5	0.5	1.6934	1.6114	2.7171
Activated RNA polymerase II transcriptional coactivator p15 OS=Homo sapiens OX=9606 GN=SUB1 PE=1 SV=3	TCP4_HUMAN	SUB1	14 kDa	0.013	4	Control Set 2 low, Experimental high	unknown	0.5	0.5	0.5	1.6934	1.6114	2.7171
Cluster of PIN2/TERF1-interacting telomerase inhibitor 1 OS=Homo sapiens OX=9606 GN=PINX1 PE=1 SV=2 (PINX1_HUMAN)	PINX1_HUMAN	PINX1	37 kDa	0.013	4	Control Set 2 low, Experimental high	unknown	0.5	0.5	0.5	1.6934	1.6114	2.7171
Cluster of Mitochondrial import inner membrane translocase subunit TIM50 OS=Homo sapiens OX=9606 GN=TIMM50 PE=1 SV=2 (TIM50_HUMAN)	TIM50_HUMAN	TIMM50	40 kDa	0.0062	4	Control Set 2 low, Experimental high	unknown	0.5	0.5	0.5	2.5402	1.6114	1.8114
Cluster of Ran-specific GTPase-activating protein OS=Homo sapiens OX=9606 GN=RANBP1 PE=1 SV=1 (RANG_HUMAN)	RANG_HUMAN [3]	RANBP1	23 kDa	0.0062	4	Control Set 2 low, Experimental high	unknown	0.5	0.5	0.5	2.5402	1.6114	1.8114
KN motif and ankyrin repeat domain-containing protein 1 OS=Homo sapiens OX=9606 GN=KANK1 PE=1 SV=3	KANK1_HUMAN	KANK1	147 kDa	0.0062	4	Control Set 2 low, Experimental high	unknown	0.5	0.5	0.5	2.5402	1.6114	1.8114
Cluster of Poly(U)-binding-splicing factor PUF60 (Fragment) OS=Homo sapiens OX=9606 GN=PUF60 PE=1 SV=3 (A0A0J9YVR6_HUMAN)	A0A0J9YVR6_HUMAN [5]	PUF60	34 kDa	0.0062	4	Control Set 2 low, Experimental high	unknown	0.5	0.5	0.5	2.5402	1.6114	1.8114
Probable ATP-dependent RNA helicase DHX35 OS=Homo sapiens OX=9606 GN=DHX35 PE=1 SV=2	DHX35_HUMAN (+1)	DHX35	79 kDa	0.0062	4	Control Set 2 low, Experimental high	unknown	0.5	0.5	0.5	2.5402	1.6114	1.8114
Splicing factor 1 OS=Homo sapiens OX=9606 GN=SF1 PE=1 SV=4	SF01_HUMAN	SF1	68 kDa	0.0062	4	Control Set 2 low, Experimental high	unknown	0.5	0.5	0.5	2.5402	1.6114	1.8114
Nuclear pore complex protein Nup50 OS=Homo sapiens OX=9606 GN=NUP50 PE=1 SV=2	NUP50_HUMAN	NUP50	50 kDa	0.0062	4	Control Set 2 low, Experimental high	unknown	0.5	0.5	0.5	2.5402	1.6114	1.8114
Cluster of Tyrosyl-DNA phosphodiesterase 2 OS=Homo sapiens OX=9606 GN=TDP2 PE=1 SV=1 (TYDP2_HUMAN)	TYDP2_HUMAN [2]	TDP2	41 kDa	0.0062	4	Control Set 2 low, Experimental high	unknown	0.5	0.5	0.5	2.5402	1.6114	1.8114
Chromosome 11 open reading frame 58 OS=Homo sapiens OX=9606 GN=C11orf58 PE=1 SV=2	E9PM92_HUMAN (+1)	C11orf58	18 kDa	0.0028	3.9	Control Set 2 low, Experimental high	unknown	0.5	0.5	0.5	1.6934	2.4171	1.8114
Cluster of DNA polymerase delta catalytic subunit OS=Homo sapiens OX=9606 GN=POLD1 PE=1 SV=2 (DPOD1_HUMAN)	DPOD1_HUMAN [3]	POLD1	124 kDa	0.0028	3.9	Control Set 2 low, Experimental high	unknown	0.5	0.5	0.5	1.6934	2.4171	1.8114
CCR4-NOT transcription complex subunit 1 OS=Homo sapiens OX=9606 GN=CNOT1 PE=1 SV=2	CNOT1_HUMAN	CNOT1	267 kDa	0.0028	3.9	Control Set 2 low, Experimental high	unknown	0.5	0.5	0.5	1.6934	2.4171	1.8114
C-terminal-binding protein 2 OS=Homo sapiens OX=9606 GN=CTBP2 PE=1 SV=1	Q5SQP8_HUMAN	CTBP2	56 kDa	0.0028	3.9	Control Set 2 low, Experimental high	unknown	0.5	0.5	0.5	1.6934	2.4171	1.8114
Retrotransposon-derived protein PEG10 OS=Homo sapiens OX=9606 GN=PEG10 PE=1 SV=1	A0A087WX23_HUMAN	PEG10	88 kDa	0.0028	3.9	Control Set 2 low, Experimental high	unknown	0.5	0.5	0.5	1.6934	2.4171	1.8114
Zinc finger protein 281 OS=Homo sapiens OX=9606 GN=ZNF281 PE=1 SV=1	ZN281_HUMAN	ZNF281	97 kDa	0.0041	3.9	Control Set 2 low, Experimental high	unknown	2.7198	0.5	2.3988	8.4672	7.2512	6.34
Cluster of Spectrin beta chain, non-erythrocytic 1 OS=Homo sapiens OX=9606 GN=SPTBN1 PE=1 SV=2 (SPTB2_HUMAN)	SPTB2_HUMAN [2]	SPTBN1	275 kDa	0.028	3.9	Control Set 2 low, Experimental high	unknown	0.5	0.5	3.5981	5.927	7.2512	4.5286
Cluster of Heat shock protein 105 kDa OS=Homo sapiens OX=9606 GN=HSPH1 PE=1 SV=1 (HS105_HUMAN)	HS105_HUMAN [2]	HSPH1	97 kDa	0.04	3.8	Control Set 2 low, Experimental high	unknown	0.5	2.2109	2.3988	8.4672	7.2512	3.6229
Cluster of Band 4.1-like protein 2 OS=Homo sapiens OX=9606 GN=EPB41L2 PE=1 SV=1 (E41L2_HUMAN)	E41L2_HUMAN [2]	EPB41L2	113 kDa	0.0085	3.8	Control Set 2 low, Experimental high	unknown	0.5	0.5	2.3988	4.2336	4.0284	4.5286
Calcium homeostasis endoplasmic reticulum protein OS=Homo sapiens OX=9606 GN=CHERP PE=1 SV=3	CHERP_HUMAN (+1)	CHERP	104 kDa	0.014	3.7	Control Set 2 low, Experimental high	unknown	0.5	2.2109	0.5	4.2336	3.2228	4.5286
Cluster of Gamma-interferon-inducible protein 16 OS=Homo sapiens OX=9606 GN=IFI16 PE=1 SV=3 (IF16_HUMAN)	IF16_HUMAN [2]	IFI16	88 kDa	< 0.00010	3.6	Control Set 2 low, Experimental high	unknown	20.399	17.688	25.187	71.124	77.346	76.986
Band 4.1-like protein 2 OS=Homo sapiens OX=9606 GN=EPB41L2 PE=1 SV=1	E9PHY5_HUMAN	EPB41L2	104 kDa	0.019	3.5	Control Set 2 low, Experimental high	unknown	0.5	0.5	2.3988	4.2336	3.2228	4.5286
Ran-specific GTPase-activating protein (Fragment) OS=Homo sapiens OX=9606 GN=RANBP1 PE=1 SV=2	C9JXG8_HUMAN	RANBP1	17 kDa	< 0.00010	3.4	Control Set 2 low, Experimental high	unknown	0.5	0.5	0.5	1.6934	1.6114	1.8114
Multifunctional protein ADE2 (Fragment) OS=Homo sapiens OX=9606 GN=PAICS PE=1 SV=1	E9PBS1_HUMAN (+1)	PAICS	46 kDa	< 0.00010	3.4	Control Set 2 low, Experimental high	unknown	0.5	0.5	0.5	1.6934	1.6114	1.8114
Sphingosine-1-phosphate lyase 1 OS=Homo sapiens OX=9606 GN=SGPL1 PE=1 SV=3	SGPL1_HUMAN	SGPL1	64 kDa	< 0.00010	3.4	Control Set 2 low, Experimental high	unknown	0.5	0.5	0.5	1.6934	1.6114	1.8114
Glutathione peroxidase OS=Homo sapiens OX=9606 GN=GPX1 PE=1 SV=1	A0A087WUQ6_HUMAN (+1)	GPX1	22 kDa	< 0.00010	3.4	Control Set 2 low, Experimental high	unknown	0.5	0.5	0.5	1.6934	1.6114	1.8114
Glutathione S-transferase kappa OS=Homo sapiens OX=9606 GN=GSTK1 PE=1 SV=1	E9PFN5_HUMAN	GSTK1	22 kDa	< 0.00010	3.4	Control Set 2 low, Experimental high	unknown	0.5	0.5	0.5	1.6934	1.6114	1.8114
Glycogen [starch] synthase, muscle OS=Homo sapiens OX=9606 GN=GYS1 PE=1 SV=2	GYS1_HUMAN	GYS1	84 kDa	< 0.00010	3.4	Control Set 2 low, Experimental high	unknown	0.5	0.5	0.5	1.6934	1.6114	1.8114
FACT complex subunit SPT16 OS=Homo sapiens OX=9606 GN=SUPT16H PE=1 SV=1	SP16H_HUMAN	SUPT16H	120 kDa	< 0.00010	3.4	Control Set 2 low, Experimental high	unknown	0.5	0.5	0.5	1.6934	1.6114	1.8114
Diacylglycerol kinase zeta OS=Homo sapiens OX=9606 GN=DGKZ PE=1 SV=3	DGKZ_HUMAN	DGKZ	124 kDa	< 0.00010	3.4	Control Set 2 low, Experimental high	unknown	0.5	0.5	0.5	1.6934	1.6114	1.8114
Probable dimethyladenosine transferase OS=Homo sapiens OX=9606 GN=DIMT1 PE=1 SV=1	DIM1_HUMAN	DIMT1	35 kDa	< 0.00010	3.4	Control Set 2 low, Experimental high	unknown	0.5	0.5	0.5	1.6934	1.6114	1.8114
PHD finger protein 6 OS=Homo sapiens OX=9606 GN=PHF6 PE=1 SV=1	A0A0D9SGE8_HUMAN (+1)	PHF6	41 kDa	< 0.00010	3.4	Control Set 2 low, Experimental high	unknown	0.5	0.5	0.5	1.6934	1.6114	1.8114
Abasic site processing protein HMCES (Fragment) OS=Homo sapiens OX=9606 GN=HMCES PE=1 SV=1	D6R9T3_HUMAN (+2)	HMCES	32 kDa	< 0.00010	3.4	Control Set 2 low, Experimental high	unknown	0.5	0.5	0.5	1.6934	1.6114	1.8114
Cluster of Interleukin enhancer-binding factor 3 OS=Homo sapiens OX=9606 GN=ILF3 PE=1 SV=3 (ILF3_HUMAN)	ILF3_HUMAN [3]	ILF3	95 kDa	0.049	3.4	Control Set 2 low, Experimental high	unknown	0.5	5.5274	2.3988	9.3139	12.891	6.34
Ribosomal protein S6 kinase alpha-3 OS=Homo sapiens OX=9606 GN=RPS6KA3 PE=1 SV=1	KS6A3_HUMAN	RPS6KA3	84 kDa	0.013	3.3	Control Set 2 low, Experimental high	unknown	0.5	2.2109	2.3988	4.2336	6.4455	6.34
YLP motif-containing protein 1 OS=Homo sapiens OX=9606 GN=YLPM1 PE=1 SV=4	YLPM1_HUMAN	YLPM1	242 kDa	0.0066	3.2	Control Set 2 low, Experimental high	unknown	0.5	3.3164	3.5981	8.4672	8.0569	7.2457
ATP-dependent RNA helicase DDX50 OS=Homo sapiens OX=9606 GN=DDX50 PE=1 SV=1	A0A087WVC1_HUMAN	DDX50	82 kDa	0.042	3.2	Control Set 2 low, Experimental high	unknown	2.7198	0.5	0.5	5.0803	3.2228	3.6229
Cluster of Double-stranded RNA-specific adenosine deaminase OS=Homo sapiens OX=9606 GN=ADAR PE=1 SV=4 (DSRAD_HUMAN)	DSRAD_HUMAN [2]	ADAR	136 kDa	0.011	3.1	Control Set 2 low, Experimental high	unknown	0.5	2.2109	3.5981	5.927	7.2512	6.34
Transcription elongation factor SPT5 OS=Homo sapiens OX=9606 GN=SUPT5H PE=1 SV=1	SPT5H_HUMAN	SUPT5H	121 kDa	0.014	3	Control Set 2 low, Experimental high	unknown	0.5	2.2109	2.3988	5.927	4.0284	5.4343
Protein PRRC2A OS=Homo sapiens OX=9606 GN=PRRC2A PE=1 SV=3	PRC2A_HUMAN	PRRC2A	229 kDa	0.0093	3	Control Set 2 low, Experimental high	unknown	2.7198	2.2109	3.5981	10.161	8.8626	6.34
Cluster of Microtubule-associated protein OS=Homo sapiens OX=9606 GN=MAP4 PE=1 SV=1 (E7EVA0_HUMAN)	E7EVA0_HUMAN [2]	MAP4	245 kDa	0.00012	3	Control Set 2 low, Experimental high	unknown	5.4396	7.7383	7.1963	20.321	20.948	19.02
Heterogeneous nuclear ribonucleoproteins A2/B1 OS=Homo sapiens OX=9606 GN=HNRNPA2B1 PE=1 SV=2	ROA2_HUMAN	HNRNPA2B1	37 kDa	0.0046	2.9	Control Set 2 low, Experimental high	unknown	2.7198	3.3164	2.3988	9.3139	6.4455	9.0572
Plasminogen activator inhibitor 1 RNA-binding protein OS=Homo sapiens OX=9606 GN=SERBP1 PE=1 SV=2	PAIRB_HUMAN	SERBP1	45 kDa	0.034	2.9	Control Set 2 low, Experimental high	unknown	0.5	2.2109	0.5	2.5402	3.2228	3.6229
Viral IRF4-like protein OS=Human herpesvirus 8 type P (isolate GK18) OX=868565 GN=vIRF-4 PE=1 SV=1	VIRF4_HHV8P	vIRF-4	98 kDa	0.018	2.9	Control Set 2 low, Experimental high	unknown	2.7198	0.5	2.3988	5.0803	6.4455	4.5286
Thyroid hormone receptor-associated protein 3 OS=Homo sapiens OX=9606 GN=THRAP3 PE=1 SV=2	TR150_HUMAN	THRAP3	109 kDa	0.0069	2.7	Control Set 2 low, Experimental high	unknown	4.0797	2.2109	4.7975	11.007	11.28	8.1514
Capsid scaffolding protein OS=Human herpesvirus 8 type P (isolate GK18) OX=868565 GN=ORF17 PE=1 SV=1	SCAF_HHV8P	ORF17	58 kDa	0.0034	2.7	Control Set 2 low, Experimental high	unknown	8.1594	7.7383	7.1963	19.475	18.531	25.36
Protein AHNAK2 OS=Homo sapiens OX=9606 GN=AHNAK2 PE=1 SV=2	AHNK2_HUMAN	AHNAK2	617 kDa	0.013	2.7	Control Set 2 low, Experimental high	unknown	0.5	3.3164	2.3988	5.927	5.6398	5.4343
Thymidine kinase OS=Human herpesvirus 8 type P (isolate GK18) OX=868565 GN=TK PE=3 SV=1	KITH_HHV8P	TK	65 kDa	0.013	2.7	Control Set 2 low, Experimental high	unknown	4.0797	5.5274	5.9969	17.781	11.28	12.68
RNA binding motif protein, X-linked-like-1 OS=Homo sapiens OX=9606 GN=RBMXL1 PE=1 SV=1	RMXL1_HUMAN	RBMXL1	42 kDa	0.029	2.7	Control Set 2 low, Experimental high	unknown	0.5	3.3164	4.7975	8.4672	8.0569	6.34
Cluster of Src substrate cortactin OS=Homo sapiens OX=9606 GN=CTTN PE=1 SV=2 (SRC8_HUMAN)	SRC8_HUMAN	CTTN	62 kDa	0.00074	2.6	Control Set 2 low, Experimental high	unknown	5.4396	5.5274	8.3957	16.088	16.919	18.114
Nucleophosmin OS=Homo sapiens OX=9606 GN=NPM1 PE=1 SV=2	NPM_HUMAN	NPM1	33 kDa	0.018	2.6	Control Set 2 low, Experimental high	unknown	4.0797	3.3164	3.5981	12.701	8.0569	8.1514
Glucose-6-phosphate 1-dehydrogenase OS=Homo sapiens OX=9606 GN=G6PD PE=1 SV=4	G6PD_HUMAN	G6PD	59 kDa	0.023	2.3	Control Set 2 low, Experimental high	unknown	0.5	2.2109	2.3988	4.2336	4.0284	3.6229
Annexin A1 OS=Homo sapiens OX=9606 GN=ANXA1 PE=1 SV=2	ANXA1_HUMAN	ANXA1	39 kDa	0.041	2.3	Control Set 2 low, Experimental high	unknown	0.5	3.3164	3.5981	5.927	4.8341	6.34
ATP-dependent DNA helicase Q1 OS=Homo sapiens OX=9606 GN=RECQL PE=1 SV=3	RECQ1_HUMAN	RECQL	73 kDa	0.00059	2.3	Control Set 2 low, Experimental high	unknown	4.0797	5.5274	4.7975	10.161	11.28	11.774
Cluster of Leucine zipper protein 1 OS=Homo sapiens OX=9606 GN=LUZP1 PE=1 SV=2 (LUZP1_HUMAN)	LUZP1_HUMAN	LUZP1	120 kDa	0.0065	2.3	Control Set 2 low, Experimental high	unknown	9.5193	15.477	11.994	23.708	32.228	28.077
RuvB-like helicase OS=Homo sapiens OX=9606 GN=RUVBL2 PE=1 SV=1	M0R0Y3_HUMAN	RUVBL2	39 kDa	0.028	2.3	Control Set 2 low, Experimental high	unknown	2.7198	0.5	2.3988	4.2336	4.0284	4.5286
X-ray repair cross-complementing protein 5 OS=Homo sapiens OX=9606 GN=XRCC5 PE=1 SV=3	XRCC5_HUMAN	XRCC5	83 kDa	0.01	2.2	Control Set 2 low, Experimental high	unknown	4.0797	3.3164	3.5981	10.161	7.2512	7.2457
U2 snRNP-associated SURP motif-containing protein OS=Homo sapiens OX=9606 GN=U2SURP PE=1 SV=2	SR140_HUMAN	U2SURP	118 kDa	0.00019	2.1	Control Set 2 low, Experimental high	unknown	5.4396	4.4219	4.7975	11.007	10.474	9.9629
Cluster of Nucleoprotein TPR OS=Homo sapiens OX=9606 GN=TPR PE=1 SV=3 (TPR_HUMAN)	TPR_HUMAN	TPR	267 kDa	0.0035	2.1	Control Set 2 low, Experimental high	unknown	2.7198	4.4219	3.5981	6.7738	8.0569	8.1514
Cluster of Probable ATP-dependent RNA helicase DDX46 OS=Homo sapiens OX=9606 GN=DDX46 PE=1 SV=2 (DDX46_HUMAN)	DDX46_HUMAN	DDX46	117 kDa	0.018	2.1	Control Set 2 low, Experimental high	unknown	9.5193	3.3164	5.9969	12.701	13.697	13.586
Cluster of La-related protein 1 OS=Homo sapiens OX=9606 GN=LARP1 PE=1 SV=2 (LARP1_HUMAN)	LARP1_HUMAN	LARP1	124 kDa	0.00031	2.1	Control Set 2 low, Experimental high	unknown	2.7198	2.2109	2.3988	5.0803	4.8341	5.4343
Cluster of Talin-1 OS=Homo sapiens OX=9606 GN=TLN1 PE=1 SV=3 (TLN1_HUMAN)	TLN1_HUMAN [2]	TLN1	270 kDa	0.0078	2	Control Set 2 low, Experimental high	unknown	5.4396	5.5274	7.1963	11.007	11.28	14.491
U5 small nuclear ribonucleoprotein 200 kDa helicase OS=Homo sapiens OX=9606 GN=SNRNP200 PE=1 SV=2	U520_HUMAN	SNRNP200	245 kDa	0.00028	2	Control Set 2 low, Experimental high	unknown	5.4396	5.5274	5.9969	11.854	10.474	11.774
Cluster of Protein PRRC2C OS=Homo sapiens OX=9606 GN=PRRC2C PE=1 SV=1 (E7EPN9_HUMAN)	E7EPN9_HUMAN [2]	PRRC2C	309 kDa	0.019	2	Control Set 2 low, Experimental high	unknown	4.0797	8.8438	9.595	13.548	14.502	16.303
