# Supplementary material for: Proximity Biotin Labeling Reveals Kaposi’s Sarcoma-Associated Herpesvirus Interferon Regulatory Factor Networks
Source: J Virol. 2021 Apr 12;95(9):e02049-20. doi: 10.1128/JVI.02049-20 (PMC8104114; doi:10.1128/JVI.02049-20)
Supplement: Supplemental file 2 [file JVI.02049-20-s0002.xlsx]

## Sheet: Ctrl 1 vs Exp
S-Table 2: Full list of significantly enriched identifications for vIRF-4 with fold change (Ctrl 1 vs Exp)>2.
Identified Proteins (1699)	Accession Number	Alternate ID	Molecular Weight	T-Test (p-value): (p < 0.05)	Fold Change by Category	Quantitative Profile	Taxonomy	Ctrl 1	Ctrl 1	Ctrl 1	Exp	Exp	Exp
Viral IRF4-like protein OS=Human herpesvirus 8 type P (isolate GK18) OX=868565 GN=vIRF-4 PE=1 SV=1	VIRF4_HHV8P	vIRF-4	98 kDa	0.00015	150	Control Set 1 low, Experimental high	unknown	0.5	0.5	0.5	66.636	85.22	75.358
Cluster of Gamma-interferon-inducible protein 16 OS=Homo sapiens OX=9606 GN=IFI16 PE=1 SV=3 (IF16_HUMAN)	IF16_HUMAN [2]	IFI16	88 kDa	0.0013	140	Control Set 1 low, Experimental high	unknown	0.5	0.5	0.5	72.585	84.332	54.382
Ubiquitin carboxyl-terminal hydrolase 7 OS=Homo sapiens OX=9606 GN=USP7 PE=1 SV=2	UBP7_HUMAN	USP7	128 kDa	0.00076	110	Control Set 1 low, Experimental high	unknown	0.5	0.5	0.5	44.027	59.476	63.704
Major DNA-binding protein OS=Human herpesvirus 8 type P (isolate GK18) OX=868565 GN=DBP PE=1 SV=1	DNBI_HHV8P	DBP	125 kDa	< 0.00010	93	Control Set 1 low, Experimental high	unknown	0.5	0.5	0.5	41.647	51.487	46.613
Capsid scaffolding protein OS=Human herpesvirus 8 type P (isolate GK18) OX=868565 GN=ORF17 PE=1 SV=1	SCAF_HHV8P	ORF17	58 kDa	0.0028	48	Control Set 1 low, Experimental high	unknown	0.5	0.5	0.5	21.419	31.07	19.422
mRNA export factor ICP27 homolog OS=Human herpesvirus 8 type P (isolate GK18) OX=868565 GN=ORF57 PE=1 SV=1	ICP27_HHV8P	ORF57	51 kDa	0.0014	47	Control Set 1 low, Experimental high	unknown	0.5	0.5	0.5	17.849	25.743	27.191
Thymidine kinase OS=Human herpesvirus 8 type P (isolate GK18) OX=868565 GN=TK PE=3 SV=1	KITH_HHV8P	TK	65 kDa	0.00064	39	Control Set 1 low, Experimental high	unknown	0.5	0.5	0.5	16.659	18.642	23.306
Transcriptional coactivator YAP1 OS=Homo sapiens OX=9606 GN=YAP1 PE=1 SV=2	YAP1_HUMAN	YAP1	54 kDa	0.00015	38	Control Set 1 low, Experimental high	unknown	0.5	0.5	0.5	17.849	17.754	21.753
Helicase, lymphoid-specific, isoform CRA_b OS=Homo sapiens OX=9606 GN=HELLS PE=1 SV=1	A0A0B4J1V9_HUMAN (+1)	HELLS	103 kDa	0.001	37	Control Set 1 low, Experimental high	unknown	0.5	0.5	0.5	16.659	15.979	22.53
Major capsid protein OS=Human herpesvirus 8 type P (isolate GK18) OX=868565 GN=MCP PE=3 SV=1	MCP_HHV8P	MCP	153 kDa	0.0061	36	Control Set 1 low, Experimental high	unknown	0.5	0.5	0.5	11.899	19.529	23.306
YLP motif-containing protein 1 OS=Homo sapiens OX=9606 GN=YLPM1 PE=1 SV=4	YLPM1_HUMAN	YLPM1	242 kDa	0.035	24	Control Set 1 low, Experimental high	unknown	0.5	0.5	0.5	5.9496	11.54	18.645
Cluster of Tight junction protein ZO-1 OS=Homo sapiens OX=9606 GN=TJP1 PE=1 SV=1 (A0A087X0K9_HUMAN)	A0A087X0K9_HUMAN [3]	TJP1	188 kDa	0.0011	24	Control Set 1 low, Experimental high	unknown	0.5	0.5	0.5	9.5194	14.203	12.43
Ribonucleoside-diphosphate reductase large subunit OS=Human herpesvirus 8 type P (isolate GK18) OX=868565 GN=RIR1 PE=3 SV=1	RIR1_HHV8P	RIR1	89 kDa	0.00045	22	Control Set 1 low, Experimental high	unknown	9.8781	0.5	7.1852	148.74	129.6	109.54
Pre-mRNA-splicing factor SYF1 OS=Homo sapiens OX=9606 GN=XAB2 PE=1 SV=2	SYF1_HUMAN	XAB2	100 kDa	0.027	21	Control Set 1 low, Experimental high	unknown	0.5	0.5	0.5	7.1395	7.9893	16.315
Symplekin OS=Homo sapiens OX=9606 GN=SYMPK PE=1 SV=2	SYMPK_HUMAN	SYMPK	141 kDa	0.0014	19	Control Set 1 low, Experimental high	unknown	0.5	0.5	0.5	7.1395	9.7647	10.876
U4/U6 small nuclear ribonucleoprotein Prp3 OS=Homo sapiens OX=9606 GN=PRPF3 PE=1 SV=2	PRPF3_HUMAN	PRPF3	78 kDa	0.0058	17	Control Set 1 low, Experimental high	unknown	0.5	0.5	0.5	7.1395	7.1016	11.653
SURP and G-patch domain-containing protein 2 OS=Homo sapiens OX=9606 GN=SUGP2 PE=1 SV=1	M0R2Z9_HUMAN	SUGP2	122 kDa	0.0096	17	Control Set 1 low, Experimental high	unknown	0.5	0.5	0.5	7.1395	6.2139	11.653
Cluster of Zinc finger protein 638 OS=Homo sapiens OX=9606 GN=ZNF638 PE=1 SV=2 (ZN638_HUMAN)	ZN638_HUMAN	ZNF638	221 kDa	0.021	15	Control Set 1 low, Experimental high	unknown	0.5	0.5	0.5	4.7597	6.2139	10.876
Zinc finger protein 217 OS=Homo sapiens OX=9606 GN=ZNF217 PE=1 SV=1	ZN217_HUMAN	ZNF217	115 kDa	0.0015	14	Control Set 1 low, Experimental high	unknown	0.5	0.5	0.5	5.9496	6.2139	8.5457
DNA polymerase processivity factor OS=Human herpesvirus 8 type P (isolate GK18) OX=868565 GN=ORF59 PE=3 SV=1	PAP_HHV8P	ORF59	42 kDa	< 0.00010	13	Control Set 1 low, Experimental high	unknown	7.683	4.001	8.3827	85.674	89.658	83.903
BRD4-interacting chromatin-remodeling complex-associated protein OS=Homo sapiens OX=9606 GN=BICRA PE=1 SV=1	A0A087WWH3_HUMAN (+1)	BICRA	153 kDa	0.017	13	Control Set 1 low, Experimental high	unknown	0.5	0.5	0.5	3.5698	7.9893	8.5457
Putative transcription activator ORF50 OS=Human herpesvirus 8 type P (isolate GK18) OX=868565 GN=ORF50 PE=3 SV=1	ORF50_HHV8P	ORF50	74 kDa	0.0031	13	Control Set 1 low, Experimental high	unknown	0.5	0.5	0.5	4.7597	7.9893	6.9919
Splicing factor 3B subunit 2 OS=Homo sapiens OX=9606 GN=SF3B2 PE=1 SV=2	SF3B2_HUMAN	SF3B2	100 kDa	0.023	12	Control Set 1 low, Experimental high	unknown	0.5	0.5	0.5	4.7597	4.4385	9.3226
Double-strand break repair protein OS=Homo sapiens OX=9606 GN=MRE11 PE=1 SV=1	F8W7U8_HUMAN (+1)	MRE11	81 kDa	0.0097	12	Control Set 1 low, Experimental high	unknown	0.5	0.5	0.5	3.5698	7.1016	6.9919
Targeting protein for Xklp2 OS=Homo sapiens OX=9606 GN=TPX2 PE=1 SV=2	TPX2_HUMAN	TPX2	86 kDa	0.031	12	Control Set 1 low, Experimental high	unknown	0.5	0.5	0.5	3.5698	5.3262	9.3226
RNA-binding protein 27 OS=Homo sapiens OX=9606 GN=RBM27 PE=1 SV=2	RBM27_HUMAN	RBM27	119 kDa	0.012	12	Control Set 1 low, Experimental high	unknown	0.5	0.5	0.5	3.5698	7.1016	7.7688
Cluster of Arf-GAP domain and FG repeat-containing protein 1 OS=Homo sapiens OX=9606 GN=AGFG1 PE=1 SV=2 (AGFG1_HUMAN)	AGFG1_HUMAN [2]	AGFG1	58 kDa	0.0042	12	Control Set 1 low, Experimental high	unknown	0.5	0.5	0.5	5.9496	7.9893	4.6613
Cluster of General transcription factor IIF subunit 1 OS=Homo sapiens OX=9606 GN=GTF2F1 PE=1 SV=2 (T2FA_HUMAN)	T2FA_HUMAN [3]	GTF2F1	58 kDa	< 0.00010	12	Control Set 1 low, Experimental high	unknown	0.5	0.5	0.5	5.9496	6.2139	6.2151
General transcription factor IIF subunit 2 OS=Homo sapiens OX=9606 GN=GTF2F2 PE=1 SV=2	T2FB_HUMAN	GTF2F2	28 kDa	0.026	11	Control Set 1 low, Experimental high	unknown	0.5	0.5	0.5	7.1395	2.6631	6.9919
Cluster of Zinc finger CCCH domain-containing protein 14 OS=Homo sapiens OX=9606 GN=ZC3H14 PE=1 SV=1 (ZC3HE_HUMAN)	ZC3HE_HUMAN	ZC3H14	83 kDa	0.008	11	Control Set 1 low, Experimental high	unknown	0.5	0.5	0.5	3.5698	6.2139	6.9919
Transcription elongation factor SPT5 OS=Homo sapiens OX=9606 GN=SUPT5H PE=1 SV=1	SPT5H_HUMAN	SUPT5H	121 kDa	0.04	10	Control Set 1 low, Experimental high	unknown	0.5	0.5	0.5	2.3798	5.3262	7.7688
ATP-dependent RNA helicase DDX42 OS=Homo sapiens OX=9606 GN=DDX42 PE=1 SV=1	DDX42_HUMAN	DDX42	103 kDa	0.026	9.9	Control Set 1 low, Experimental high	unknown	0.5	0.5	0.5	2.3798	6.2139	6.2151
Cluster of RNA-binding protein 10 OS=Homo sapiens OX=9606 GN=RBM10 PE=1 SV=3 (RBM10_HUMAN)	RBM10_HUMAN	RBM10	104 kDa	0.033	9.9	Control Set 1 low, Experimental high	unknown	0.5	0.5	0.5	3.5698	3.5508	7.7688
Histone H2A type 2-A OS=Homo sapiens OX=9606 GN=HIST2H2AA3 PE=1 SV=3	H2A2A_HUMAN (+1)	HIST2H2AA3	14 kDa	0.0021	9.6	Control Set 1 low, Experimental high	unknown	0.5	0.5	0.5	3.5698	5.3262	5.4382
Pre-mRNA-splicing factor RBM22 OS=Homo sapiens OX=9606 GN=RBM22 PE=1 SV=1	RBM22_HUMAN	RBM22	47 kDa	0.041	9.3	Control Set 1 low, Experimental high	unknown	0.5	0.5	0.5	7.1395	4.4385	2.3306
Histone H2A OS=Homo sapiens OX=9606 GN=hCG_2039566 PE=3 SV=1	A0A0U1RR32_HUMAN (+1)	hCG_2039566	18 kDa	0.0018	9	Control Set 1 low, Experimental high	unknown	0.5	0.5	0.5	3.5698	4.4385	5.4382
Cluster of SWI/SNF complex subunit SMARCC1 OS=Homo sapiens OX=9606 GN=SMARCC1 PE=1 SV=3 (SMRC1_HUMAN)	SMRC1_HUMAN [3]	SMARCC1	123 kDa	0.0014	9	Control Set 1 low, Experimental high	unknown	0.5	0.5	0.5	3.5698	5.3262	4.6613
Splicing factor 3B subunit 3 OS=Homo sapiens OX=9606 GN=SF3B3 PE=1 SV=4	SF3B3_HUMAN	SF3B3	136 kDa	0.011	8.9	Control Set 1 low, Experimental high	unknown	0.5	0.5	0.5	3.5698	3.5508	6.2151
Heterogeneous nuclear ribonucleoprotein M (Fragment) OS=Homo sapiens OX=9606 GN=HNRNPM PE=1 SV=1	M0QY96_HUMAN	HNRNPM	12 kDa	0.018	8.8	Control Set 1 low, Experimental high	unknown	0.5	0.5	0.5	2.3798	5.3262	5.4382
Thymidylate synthase OS=Human herpesvirus 8 type P (isolate GK18) OX=868565 GN=70 PE=1 SV=1	TYSY_HHV8P	70	39 kDa	0.0022	8.5	Control Set 1 low, Experimental high	unknown	0.5	0.5	0.5	3.5698	5.3262	3.8844
Cluster of Ubiquitin-associated protein 2-like OS=Homo sapiens OX=9606 GN=UBAP2L PE=1 SV=2 (UBP2L_HUMAN)	UBP2L_HUMAN	UBAP2L	115 kDa	0.0042	8.4	Control Set 1 low, Experimental high	unknown	0.5	0.5	0.5	3.5698	3.5508	5.4382
SWI/SNF complex subunit SMARCC1 OS=Homo sapiens OX=9606 GN=SMARCC1 PE=1 SV=3	SMRC1_HUMAN	SMARCC1	123 kDa	0.00036	8.4	Control Set 1 low, Experimental high	unknown	0.5	0.5	0.5	3.5698	4.4385	4.6613
Cluster of Jupiter microtubule associated homolog 1 OS=Homo sapiens OX=9606 GN=JPT1 PE=1 SV=3 (JUPI1_HUMAN)	JUPI1_HUMAN [2]	JPT1	16 kDa	0.017	8.3	Control Set 1 low, Experimental high	unknown	0.5	0.5	0.5	4.7597	5.3262	2.3306
Bromodomain-containing protein 9 OS=Homo sapiens OX=9606 GN=BRD9 PE=1 SV=2	BRD9_HUMAN	BRD9	67 kDa	0.016	8.2	Control Set 1 low, Experimental high	unknown	0.5	0.5	0.5	2.3798	4.4385	5.4382
Zinc finger protein 281 OS=Homo sapiens OX=9606 GN=ZNF281 PE=1 SV=1	ZN281_HUMAN	ZNF281	97 kDa	0.016	8.2	Control Set 1 low, Experimental high	unknown	0.5	0.5	0.5	2.3798	4.4385	5.4382
Cyclin-T1 OS=Homo sapiens OX=9606 GN=CCNT1 PE=1 SV=1	CCNT1_HUMAN	CCNT1	81 kDa	0.035	8.1	Control Set 1 low, Experimental high	unknown	0.5	0.5	0.5	2.3798	3.5508	6.2151
General transcription factor IIF subunit 1 (Fragment) OS=Homo sapiens OX=9606 GN=GTF2F1 PE=1 SV=1	M0QXD6_HUMAN	GTF2F1	49 kDa	0.00017	7.9	Control Set 1 low, Experimental high	unknown	0.5	0.5	0.5	3.5698	4.4385	3.8844
Cluster of SNW domain-containing protein 1 OS=Homo sapiens OX=9606 GN=SNW1 PE=1 SV=1 (G3V3A4_HUMAN)	G3V3A4_HUMAN [2]	SNW1	65 kDa	0.014	7.8	Control Set 1 low, Experimental high	unknown	0.5	0.5	0.5	3.5698	2.6631	5.4382
Cluster of Ribonucleoprotein PTB-binding 1 OS=Homo sapiens OX=9606 GN=RAVER1 PE=1 SV=1 (A0A087WZ13_HUMAN)	A0A087WZ13_HUMAN [3]	RAVER1	78 kDa	0.044	7.8	Control Set 1 low, Experimental high	unknown	0.5	0.5	0.5	2.3798	6.2139	3.1075
Cluster of Unconventional myosin-VI OS=Homo sapiens OX=9606 GN=MYO6 PE=1 SV=1 (A0A0A0MRM8_HUMAN)	A0A0A0MRM8_HUMAN [2]	MYO6	145 kDa	0.01	7.7	Control Set 1 low, Experimental high	unknown	0.5	0.5	0.5	2.3798	4.4385	4.6613
RNA-binding protein 12B OS=Homo sapiens OX=9606 GN=RBM12B PE=1 SV=2	RB12B_HUMAN	RBM12B	118 kDa	0.01	7.7	Control Set 1 low, Experimental high	unknown	0.5	0.5	0.5	2.3798	4.4385	4.6613
Myosin phosphatase Rho-interacting protein OS=Homo sapiens OX=9606 GN=MPRIP PE=1 SV=1	A0A494BZV2_HUMAN	MPRIP	274 kDa	0.021	7.6	Control Set 1 low, Experimental high	unknown	0.5	0.5	0.5	2.3798	3.5508	5.4382
Splicing factor 1 OS=Homo sapiens OX=9606 GN=SF1 PE=1 SV=4	SF01_HUMAN	SF1	68 kDa	0.021	7.6	Control Set 1 low, Experimental high	unknown	0.5	0.5	0.5	2.3798	3.5508	5.4382
Protein PML OS=Homo sapiens OX=9606 GN=PML PE=1 SV=3	PML_HUMAN	PML	98 kDa	0.0058	7.5	Control Set 1 low, Experimental high	unknown	0.5	0.5	0.5	4.7597	2.6631	3.8844
Leucine zipper protein 1 OS=Homo sapiens OX=9606 GN=LUZP1 PE=1 SV=2	LUZP1_HUMAN	LUZP1	120 kDa	0.035	7.3	Control Set 1 low, Experimental high	unknown	4.3903	0.5	0.5	7.1395	13.316	18.645
SNW domain-containing protein 1 OS=Homo sapiens OX=9606 GN=SNW1 PE=1 SV=1	G3V3A4_HUMAN	SNW1	65 kDa	0.0056	7.3	Control Set 1 low, Experimental high	unknown	0.5	0.5	0.5	3.5698	2.6631	4.6613
Cluster of Recombining binding protein suppressor of hairless OS=Homo sapiens OX=9606 GN=RBPJ PE=1 SV=3 (SUH_HUMAN)	SUH_HUMAN	RBPJ	56 kDa	< 0.00010	7.3	Control Set 1 low, Experimental high	unknown	0.5	0.5	0.5	3.5698	3.5508	3.8844
Clathrin interactor 1 OS=Homo sapiens OX=9606 GN=CLINT1 PE=1 SV=1	EPN4_HUMAN	CLINT1	68 kDa	0.0092	7	Control Set 1 low, Experimental high	unknown	0.5	0.5	0.5	4.7597	2.6631	3.1075
Chromodomain-helicase-DNA-binding protein 4 OS=Homo sapiens OX=9606 GN=CHD4 PE=1 SV=1	A0A2R8YER1_HUMAN	CHD4	187 kDa	0.029	6.8	Control Set 1 low, Experimental high	unknown	0.5	3.0007	0.5	5.9496	7.9893	13.207
Heterogeneous nuclear ribonucleoprotein A1-like 2 OS=Homo sapiens OX=9606 GN=HNRNPA1L2 PE=2 SV=2	RA1L2_HUMAN	HNRNPA1L2	34 kDa	0.0045	6.7	Control Set 1 low, Experimental high	unknown	4.3903	3.0007	5.9876	28.558	38.171	23.306
Ribonucleoside-diphosphate reductase small subunit OS=Human herpesvirus 8 type P (isolate GK18) OX=868565 GN=RIR2 PE=3 SV=1	RIR2_HHV8P	RIR2	35 kDa	0.0096	6.6	Control Set 1 low, Experimental high	unknown	0.5	0.5	0.5	2.3798	4.4385	3.1075
Cluster of SWI/SNF-related matrix-associated actin-dependent regulator of chromatin subfamily D member 1 OS=Homo sapiens OX=9606 GN=SMARCD1 PE=1 SV=2 (SMRD1_HUMAN)	SMRD1_HUMAN [2]	SMARCD1	58 kDa	0.0096	6.6	Control Set 1 low, Experimental high	unknown	0.5	0.5	0.5	2.3798	4.4385	3.1075
Histone H2A type 2-B OS=Homo sapiens OX=9606 GN=HIST2H2AB PE=1 SV=3	H2A2B_HUMAN	HIST2H2AB	14 kDa	0.0037	6.5	Control Set 1 low, Experimental high	unknown	0.5	0.5	0.5	2.3798	3.5508	3.8844
Cluster of Heterogeneous nuclear ribonucleoprotein A1 OS=Homo sapiens OX=9606 GN=HNRNPA1 PE=1 SV=2 (F8W6I7_HUMAN)	F8W6I7_HUMAN [3]	HNRNPA1	33 kDa	0.0052	6.3	Control Set 1 low, Experimental high	unknown	4.3903	9.0022	7.1852	42.837	55.038	32.629
Cluster of Ribosomal L1 domain-containing protein 1 OS=Homo sapiens OX=9606 GN=RSL1D1 PE=1 SV=3 (RL1D1_HUMAN)	RL1D1_HUMAN	RSL1D1	55 kDa	0.00057	6.2	Control Set 1 low, Experimental high	unknown	0.5	0.5	0.5	3.5698	2.6631	3.1075
LIM and SH3 domain protein 1 OS=Homo sapiens OX=9606 GN=LASP1 PE=1 SV=2	LASP1_HUMAN	LASP1	30 kDa	0.0018	6	Control Set 1 low, Experimental high	unknown	0.5	0.5	0.5	2.3798	3.5508	3.1075
Activity-dependent neuroprotector homeobox protein OS=Homo sapiens OX=9606 GN=ADNP PE=1 SV=1	ADNP_HUMAN	ADNP	124 kDa	0.0058	6	Control Set 1 low, Experimental high	unknown	0.5	0.5	0.5	2.3798	2.6631	3.8844
PEST proteolytic signal-containing nuclear protein OS=Homo sapiens OX=9606 GN=PCNP PE=1 SV=2	PCNP_HUMAN	PCNP	19 kDa	0.0018	6	Control Set 1 low, Experimental high	unknown	0.5	0.5	0.5	2.3798	3.5508	3.1075
Cluster of Chromodomain-helicase-DNA-binding protein 4 (Fragment) OS=Homo sapiens OX=9606 GN=CHD4 PE=1 SV=1 (A0A2R8Y4X2_HUMAN)	A0A2R8Y4X2_HUMAN [8]	CHD4	144 kDa	0.021	5.8	Control Set 1 low, Experimental high	unknown	0.5	4.001	2.3951	9.5194	11.54	18.645
Cluster of Histone H2A type 2-A OS=Homo sapiens OX=9606 GN=HIST2H2AA3 PE=1 SV=3 (H2A2A_HUMAN)	H2A2A_HUMAN [8]	HIST2H2AA3	14 kDa	0.0017	5.6	Control Set 1 low, Experimental high	unknown	0.5	0.5	2.3951	5.9496	6.2139	6.9919
General transcription factor IIF subunit 1 (Fragment) OS=Homo sapiens OX=9606 GN=GTF2F1 PE=1 SV=1	M0R0R9_HUMAN	GTF2F1	43 kDa	0.0048	5.5	Control Set 1 low, Experimental high	unknown	0.5	0.5	0.5	2.3798	3.5508	2.3306
Polyadenylate-binding protein 1-like OS=Homo sapiens OX=9606 GN=PABPC1L PE=2 SV=1	PAP1L_HUMAN	PABPC1L	68 kDa	0.0034	5.4	Control Set 1 low, Experimental high	unknown	0.5	0.5	2.3951	5.9496	5.3262	6.9919
Chromodomain-helicase-DNA-binding protein 4 (Fragment) OS=Homo sapiens OX=9606 GN=CHD4 PE=1 SV=1	A0A2R8Y4X2_HUMAN	CHD4	144 kDa	0.01	5.2	Control Set 1 low, Experimental high	unknown	0.5	4.001	2.3951	9.5194	10.652	15.538
SWI/SNF complex subunit SMARCC2 OS=Homo sapiens OX=9606 GN=SMARCC2 PE=1 SV=1	F8VXC8_HUMAN (+1)	SMARCC2	136 kDa	0.023	5.2	Control Set 1 low, Experimental high	unknown	0.5	0.5	0.5	3.5698	2.6631	1.5538
Heterogeneous nuclear ribonucleoproteins A2/B1 OS=Homo sapiens OX=9606 GN=HNRNPA2B1 PE=1 SV=2	ROA2_HUMAN	HNRNPA2B1	37 kDa	0.0046	5.1	Control Set 1 low, Experimental high	unknown	2.1951	3.0007	8.3827	22.609	27.519	18.645
Fos-related antigen 2 OS=Homo sapiens OX=9606 GN=FOSL2 PE=1 SV=1	FOSL2_HUMAN	FOSL2	35 kDa	0.018	5.1	Control Set 1 low, Experimental high	unknown	0.5	0.5	0.5	3.5698	1.7754	2.3306
Cleavage and polyadenylation specificity factor subunit 5 OS=Homo sapiens OX=9606 GN=NUDT21 PE=1 SV=1	CPSF5_HUMAN	NUDT21	26 kDa	0.0033	5	Control Set 1 low, Experimental high	unknown	2.1951	0.5	0.5	5.9496	5.3262	4.6613
Protein transport protein SEC23 OS=Homo sapiens OX=9606 GN=SEC23A PE=1 SV=1	F5H365_HUMAN	SEC23A	83 kDa	0.011	5	Control Set 1 low, Experimental high	unknown	0.5	2.0005	0.5	5.9496	3.5508	5.4382
Cluster of Jupiter microtubule-associated homolog 2 OS=Homo sapiens OX=9606 GN=JPT2 PE=1 SV=2 (A6NGP5_HUMAN)	A6NGP5_HUMAN	JPT2	19 kDa	0.026	5	Control Set 1 low, Experimental high	unknown	0.5	0.5	0.5	2.3798	3.5508	1.5538
Cluster of Pre-mRNA 3'-end-processing factor FIP1 OS=Homo sapiens OX=9606 GN=FIP1L1 PE=1 SV=1 (FIP1_HUMAN)	FIP1_HUMAN [2]	FIP1L1	67 kDa	< 0.00010	4.9	Control Set 1 low, Experimental high	unknown	0.5	0.5	0.5	2.3798	2.6631	2.3306
Tight junction protein ZO-2 OS=Homo sapiens OX=9606 GN=TJP2 PE=1 SV=1	A0A3B3IRI3_HUMAN	TJP2	127 kDa	< 0.00010	4.9	Control Set 1 low, Experimental high	unknown	0.5	0.5	0.5	2.3798	2.6631	2.3306
Regulator of nonsense transcripts 1 OS=Homo sapiens OX=9606 GN=UPF1 PE=1 SV=2	RENT1_HUMAN	UPF1	124 kDa	0.0021	4.8	Control Set 1 low, Experimental high	unknown	3.2927	3.0007	0.5	9.5194	12.428	10.876
Transcriptional repressor p66-beta OS=Homo sapiens OX=9606 GN=GATAD2B PE=1 SV=1	A0A0U1RRM1_HUMAN (+1)	GATAD2B	63 kDa	0.0076	4.8	Control Set 1 low, Experimental high	unknown	0.5	0.5	0.5	2.3798	1.7754	3.1075
SWI/SNF-related matrix-associated actin-dependent regulator of chromatin subfamily D member 1 OS=Homo sapiens OX=9606 GN=SMARCD1 PE=1 SV=1	F8VRQ4_HUMAN	SMARCD1	37 kDa	0.007	4.4	Control Set 1 low, Experimental high	unknown	0.5	0.5	0.5	2.3798	2.6631	1.5538
SLAIN motif-containing protein 2 OS=Homo sapiens OX=9606 GN=SLAIN2 PE=1 SV=2	SLAI2_HUMAN	SLAIN2	63 kDa	0.007	4.4	Control Set 1 low, Experimental high	unknown	0.5	0.5	0.5	2.3798	2.6631	1.5538
Nuclear egress protein 2 OS=Human herpesvirus 8 type P (isolate GK18) OX=868565 GN=NEC2 PE=1 SV=1	NEC2_HHV8P	NEC2	30 kDa	0.001	4.3	Control Set 1 low, Experimental high	unknown	0.5	0.5	0.5	2.3798	1.7754	2.3306
RNA-binding protein 14 OS=Homo sapiens OX=9606 GN=RBM14 PE=1 SV=2	RBM14_HUMAN	RBM14	69 kDa	0.00088	4.2	Control Set 1 low, Experimental high	unknown	18.659	22.005	17.963	70.205	94.097	81.573
Splicing factor 3B subunit 1 OS=Homo sapiens OX=9606 GN=SF3B1 PE=1 SV=3	SF3B1_HUMAN	SF3B1	146 kDa	0.036	4.1	Control Set 1 low, Experimental high	unknown	3.2927	6.0015	5.9876	13.089	19.529	30.298
RNA binding motif protein, X-linked-like-1 OS=Homo sapiens OX=9606 GN=RBMXL1 PE=1 SV=1	RMXL1_HUMAN	RBMXL1	42 kDa	0.025	4	Control Set 1 low, Experimental high	unknown	0.5	3.0007	0.5	4.7597	4.4385	6.9919
Cluster of Guanine nucleotide-binding protein G(q) subunit alpha OS=Homo sapiens OX=9606 GN=GNAQ PE=1 SV=4 (GNAQ_HUMAN)	GNAQ_HUMAN	GNAQ	42 kDa	0.0047	3.8	Control Set 1 low, Experimental high	unknown	0.5	0.5	0.5	2.3798	1.7754	1.5538
Guanine nucleotide-binding protein subunit alpha-13 OS=Homo sapiens OX=9606 GN=GNA13 PE=1 SV=2	GNA13_HUMAN	GNA13	44 kDa	0.0047	3.8	Control Set 1 low, Experimental high	unknown	0.5	0.5	0.5	2.3798	1.7754	1.5538
Small nuclear ribonucleoprotein Sm D1 OS=Homo sapiens OX=9606 GN=SNRPD1 PE=1 SV=1	J3QLI9_HUMAN (+1)	SNRPD1	8 kDa	0.025	3.8	Control Set 1 low, Experimental high	unknown	0.5	2.0005	0.5	4.7597	2.6631	3.8844
Protein ORF10 OS=Human herpesvirus 8 type P (isolate GK18) OX=868565 GN=ORF10 PE=4 SV=1	ORF10_HHV8P	ORF10	46 kDa	0.0047	3.8	Control Set 1 low, Experimental high	unknown	0.5	0.5	0.5	2.3798	1.7754	1.5538
Cluster of RNA-binding protein 4 OS=Homo sapiens OX=9606 GN=RBM4 PE=1 SV=1 (RBM4_HUMAN)	RBM4_HUMAN	RBM4	40 kDa	0.0047	3.8	Control Set 1 low, Experimental high	unknown	0.5	0.5	0.5	2.3798	1.7754	1.5538
VIRF-1 OS=Human herpesvirus 8 type P (isolate GK18) OX=868565 GN=vIRF-1 PE=1 SV=1	VIRF1_HHV8P	vIRF-1	48 kDa	0.0047	3.8	Control Set 1 low, Experimental high	unknown	0.5	0.5	0.5	2.3798	1.7754	1.5538
Protein LYRIC OS=Homo sapiens OX=9606 GN=MTDH PE=1 SV=1	E5RJU9_HUMAN	MTDH	58 kDa	0.032	3.6	Control Set 1 low, Experimental high	unknown	0.5	2.0005	0.5	2.3798	4.4385	3.8844
Pre-mRNA-processing factor 40 homolog A OS=Homo sapiens OX=9606 GN=PRPF40A PE=1 SV=2	PR40A_HUMAN	PRPF40A	109 kDa	0.047	3.1	Control Set 1 low, Experimental high	unknown	3.2927	0.5	0.5	3.5698	4.4385	5.4382
Probable ATP-dependent RNA helicase DDX27 OS=Homo sapiens OX=9606 GN=DDX27 PE=1 SV=1	B7Z6D5_HUMAN (+1)	DDX27	87 kDa	0.01	3	Control Set 1 low, Experimental high	unknown	2.1951	2.0005	0.5	4.7597	5.3262	3.8844
5'-3' exoribonuclease 2 OS=Homo sapiens OX=9606 GN=XRN2 PE=1 SV=1	XRN2_HUMAN	XRN2	109 kDa	0.034	2.7	Control Set 1 low, Experimental high	unknown	0.5	2.0005	0.5	2.3798	2.6631	3.1075
Chromodomain-helicase-DNA-binding protein 5 OS=Homo sapiens OX=9606 GN=CHD5 PE=1 SV=1	CHD5_HUMAN	CHD5	223 kDa	0.046	2.5	Control Set 1 low, Experimental high	unknown	0.5	2.0005	0.5	2.3798	2.6631	2.3306
Lamina-associated polypeptide 2, isoform alpha OS=Homo sapiens OX=9606 GN=TMPO PE=1 SV=2	LAP2A_HUMAN	TMPO	75 kDa	0.024	2.4	Control Set 1 low, Experimental high	unknown	2.1951	2.0005	2.3951	5.9496	3.5508	6.2151
Protein transport protein Sec24C OS=Homo sapiens OX=9606 GN=SEC24C PE=1 SV=3	SC24C_HUMAN	SEC24C	118 kDa	0.045	2.3	Control Set 1 low, Experimental high	unknown	0.5	2.0005	3.5926	4.7597	4.4385	4.6613
Cluster of RNA-binding protein 25 OS=Homo sapiens OX=9606 GN=RBM25 PE=1 SV=3 (RBM25_HUMAN)	RBM25_HUMAN	RBM25	100 kDa	0.038	2.3	Control Set 1 low, Experimental high	unknown	4.3903	2.0005	2.3951	4.7597	7.9893	7.7688
Cluster of Heterogeneous nuclear ribonucleoprotein K OS=Homo sapiens OX=9606 GN=HNRNPK PE=1 SV=1 (HNRPK_HUMAN)	HNRPK_HUMAN	HNRNPK	51 kDa	0.0007	2.2	Control Set 1 low, Experimental high	unknown	8.7806	11.003	11.975	22.609	24.856	21.753
Heterogeneous nuclear ribonucleoprotein F OS=Homo sapiens OX=9606 GN=HNRNPF PE=1 SV=3	HNRPF_HUMAN	HNRNPF	46 kDa	0.0026	2.2	Control Set 1 low, Experimental high	unknown	3.2927	6.0015	5.9876	11.899	11.54	10.876
Cluster of Cleavage and polyadenylation specificity factor subunit 7 OS=Homo sapiens OX=9606 GN=CPSF7 PE=1 SV=1 (CPSF7_HUMAN)	CPSF7_HUMAN [2]	CPSF7	52 kDa	0.014	2.2	Control Set 1 low, Experimental high	unknown	2.1951	2.0005	2.3951	3.5698	5.3262	5.4382
Annexin A1 OS=Homo sapiens OX=9606 GN=ANXA1 PE=1 SV=2	ANXA1_HUMAN	ANXA1	39 kDa	0.049	2.2	Control Set 1 low, Experimental high	unknown	2.1951	0.5	2.3951	3.5698	4.4385	3.1075
Cluster of Polyadenylate-binding protein 1 OS=Homo sapiens OX=9606 GN=PABPC1 PE=1 SV=2 (PABP1_HUMAN)	PABP1_HUMAN [5]	PABPC1	71 kDa	0.017	2.1	Control Set 1 low, Experimental high	unknown	6.5854	10.002	13.173	20.229	17.754	24.86
Cluster of Heterogeneous nuclear ribonucleoprotein L OS=Homo sapiens OX=9606 GN=HNRNPL PE=1 SV=2 (HNRPL_HUMAN)	HNRPL_HUMAN	HNRNPL	64 kDa	0.035	2.1	Control Set 1 low, Experimental high	unknown	4.3903	2.0005	3.5926	7.1395	5.3262	8.5457
Cleavage and polyadenylation-specificity factor subunit 7 (Fragment) OS=Homo sapiens OX=9606 GN=CPSF7 PE=1 SV=1	F5H669_HUMAN	CPSF7	41 kDa	0.011	2.1	Control Set 1 low, Experimental high	unknown	2.1951	2.0005	2.3951	3.5698	5.3262	4.6613
Lamina-associated polypeptide 2, isoforms beta/gamma OS=Homo sapiens OX=9606 GN=TMPO PE=1 SV=2	LAP2B_HUMAN	TMPO	51 kDa	0.028	2	Control Set 1 low, Experimental high	unknown	2.1951	3.0007	3.5926	5.9496	4.4385	6.9919

## Sheet: Ctrl 2 vs Exp
S-Table 2: Full list of significantly enriched identifications for vIRF-4 with fold change (Ctrl 2 vs Exp)>2.
Identified Proteins (1747)	Accession Number	Alternate ID	Molecular Weight	T-Test (p-value): (p < 0.05)	Fold Change by Category	Quantitative Profile	Taxonomy	Ctrl 2	Ctrl 2	Ctrl 2	Exp	Exp	Exp
Ubiquitin carboxyl-terminal hydrolase 7 OS=Homo sapiens OX=9606 GN=USP7 PE=1 SV=2	UBP7_HUMAN	USP7	128 kDa	0.00085	44	Control Set 2 low, Experimental high	unknown	0.5	3	0.5	37	67	82
Transcriptional coactivator YAP1 OS=Homo sapiens OX=9606 GN=YAP1 PE=1 SV=2	YAP1_HUMAN	YAP1	54 kDa	0.00015	41	Control Set 2 low, Experimental high	unknown	0.5	0.5	0.5	15	20	28
Helicase, lymphoid-specific, isoform CRA_b OS=Homo sapiens OX=9606 GN=HELLS PE=1 SV=1	A0A0B4J1V9_HUMAN (+1)	HELLS	103 kDa	0.001	40	Control Set 2 low, Experimental high	unknown	0.5	0.5	0.5	14	18	29
Pre-mRNA-splicing factor SYF1 OS=Homo sapiens OX=9606 GN=XAB2 PE=1 SV=2	SYF1_HUMAN	XAB2	100 kDa	0.027	23	Control Set 2 low, Experimental high	unknown	0.5	0.5	0.5	6	9	21
Polyadenylate-binding protein 3 OS=Homo sapiens OX=9606 GN=PABPC3 PE=1 SV=2	PABP3_HUMAN	PABPC3	70 kDa	0.0074	21	Control Set 2 low, Experimental high	unknown	0.5	0.5	0.5	9	7	16
Symplekin OS=Homo sapiens OX=9606 GN=SYMPK PE=1 SV=2	SYMPK_HUMAN	SYMPK	141 kDa	0.0014	20	Control Set 2 low, Experimental high	unknown	0.5	0.5	0.5	6	11	14
U4/U6 small nuclear ribonucleoprotein Prp3 OS=Homo sapiens OX=9606 GN=PRPF3 PE=1 SV=2	PRPF3_HUMAN	PRPF3	78 kDa	0.0057	19	Control Set 2 low, Experimental high	unknown	0.5	0.5	0.5	6	8	15
SURP and G-patch domain-containing protein 2 OS=Homo sapiens OX=9606 GN=SUGP2 PE=1 SV=1	M0R2Z9_HUMAN	SUGP2	122 kDa	0.0095	18	Control Set 2 low, Experimental high	unknown	0.5	0.5	0.5	6	7	15
Cluster of Zinc finger protein 638 OS=Homo sapiens OX=9606 GN=ZNF638 PE=1 SV=2 (ZN638_HUMAN)	ZN638_HUMAN	ZNF638	221 kDa	0.021	16	Control Set 2 low, Experimental high	unknown	0.5	0.5	0.5	4	7	14
Zinc finger protein 217 OS=Homo sapiens OX=9606 GN=ZNF217 PE=1 SV=1	ZN217_HUMAN	ZNF217	115 kDa	0.0015	15	Control Set 2 low, Experimental high	unknown	0.5	0.5	0.5	5	7	11
BRD4-interacting chromatin-remodeling complex-associated protein OS=Homo sapiens OX=9606 GN=BICRA PE=1 SV=1	A0A087WWH3_HUMAN (+1)	BICRA	153 kDa	0.017	15	Control Set 2 low, Experimental high	unknown	0.5	0.5	0.5	3	9	11
Heterogeneous nuclear ribonucleoprotein A1-like 2 OS=Homo sapiens OX=9606 GN=HNRNPA1L2 PE=2 SV=2	RA1L2_HUMAN	HNRNPA1L2	34 kDa	0.0033	15	Control Set 2 low, Experimental high	unknown	0.5	4	2	24	43	30
Cluster of Arf-GAP domain and FG repeat-containing protein 1 OS=Homo sapiens OX=9606 GN=AGFG1 PE=1 SV=2 (AGFG1_HUMAN)	AGFG1_HUMAN [2]	AGFG1	58 kDa	0.0041	13	Control Set 2 low, Experimental high	unknown	0.5	0.5	0.5	5	9	6
RNA-binding protein 27 OS=Homo sapiens OX=9606 GN=RBM27 PE=1 SV=2	RBM27_HUMAN	RBM27	119 kDa	0.012	13	Control Set 2 low, Experimental high	unknown	0.5	0.5	0.5	3	8	10
Cluster of General transcription factor IIF subunit 1 OS=Homo sapiens OX=9606 GN=GTF2F1 PE=1 SV=2 (T2FA_HUMAN)	T2FA_HUMAN [3]	GTF2F1	58 kDa	< 0.00010	13	Control Set 2 low, Experimental high	unknown	0.5	0.5	0.5	5	7	8
Targeting protein for Xklp2 OS=Homo sapiens OX=9606 GN=TPX2 PE=1 SV=2	TPX2_HUMAN	TPX2	86 kDa	0.03	13	Control Set 2 low, Experimental high	unknown	0.5	0.5	0.5	3	6	12
YLP motif-containing protein 1 OS=Homo sapiens OX=9606 GN=YLPM1 PE=1 SV=4	YLPM1_HUMAN	YLPM1	242 kDa	0.04	13	Control Set 2 low, Experimental high	unknown	0.5	0.5	2	5	13	24
Double-strand break repair protein OS=Homo sapiens OX=9606 GN=MRE11 PE=1 SV=1	F8W7U8_HUMAN (+1)	MRE11	81 kDa	0.0095	13	Control Set 2 low, Experimental high	unknown	0.5	0.5	0.5	3	8	9
General transcription factor IIF subunit 2 OS=Homo sapiens OX=9606 GN=GTF2F2 PE=1 SV=2	T2FB_HUMAN	GTF2F2	28 kDa	0.025	12	Control Set 2 low, Experimental high	unknown	0.5	0.5	0.5	6	3	9
Cluster of Zinc finger CCCH domain-containing protein 14 OS=Homo sapiens OX=9606 GN=ZC3H14 PE=1 SV=1 (ZC3HE_HUMAN)	ZC3HE_HUMAN	ZC3H14	83 kDa	0.0078	12	Control Set 2 low, Experimental high	unknown	0.5	0.5	0.5	3	7	9
Transcription elongation factor SPT5 OS=Homo sapiens OX=9606 GN=SUPT5H PE=1 SV=1	SPT5H_HUMAN	SUPT5H	121 kDa	0.04	11	Control Set 2 low, Experimental high	unknown	0.5	0.5	0.5	2	6	10
Transcription factor jun-B OS=Homo sapiens OX=9606 GN=JUNB PE=1 SV=1	JUNB_HUMAN	JUNB	36 kDa	0.049	11	Control Set 2 low, Experimental high	unknown	0.5	0.5	0.5	2	9	6
Cluster of RNA-binding protein 10 OS=Homo sapiens OX=9606 GN=RBM10 PE=1 SV=3 (RBM10_HUMAN)	RBM10_HUMAN	RBM10	104 kDa	0.033	11	Control Set 2 low, Experimental high	unknown	0.5	0.5	0.5	3	4	10
ATP-dependent RNA helicase DDX42 OS=Homo sapiens OX=9606 GN=DDX42 PE=1 SV=1	DDX42_HUMAN	DDX42	103 kDa	0.025	11	Control Set 2 low, Experimental high	unknown	0.5	0.5	0.5	2	7	8
Cluster of Pre-mRNA-splicing factor RBM22 OS=Homo sapiens OX=9606 GN=RBM22 PE=1 SV=1 (RBM22_HUMAN)	RBM22_HUMAN	RBM22	47 kDa	0.04	10	Control Set 2 low, Experimental high	unknown	0.5	0.5	0.5	6	5	3
Cluster of SWI/SNF complex subunit SMARCC1 OS=Homo sapiens OX=9606 GN=SMARCC1 PE=1 SV=3 (SMRC1_HUMAN)	SMRC1_HUMAN [2]	SMARCC1	123 kDa	0.0014	9.8	Control Set 2 low, Experimental high	unknown	0.5	0.5	0.5	3	6	6
Polyadenylate-binding protein 4 (Fragment) OS=Homo sapiens OX=9606 GN=PABPC4 PE=1 SV=1	H0YEU6_HUMAN	PABPC4	27 kDa	0.017	9.8	Control Set 2 low, Experimental high	unknown	0.5	0.5	0.5	4	3	8
Splicing factor 3B subunit 3 OS=Homo sapiens OX=9606 GN=SF3B3 PE=1 SV=4	SF3B3_HUMAN	SF3B3	136 kDa	0.011	9.6	Control Set 2 low, Experimental high	unknown	0.5	0.5	0.5	3	4	8
Heterogeneous nuclear ribonucleoprotein A1 (Fragment) OS=Homo sapiens OX=9606 GN=HNRNPA1 PE=1 SV=1	F8VZ49_HUMAN	HNRNPA1	26 kDa	0.0042	9.3	Control Set 2 low, Experimental high	unknown	5	3	2	23	41	28
SWI/SNF complex subunit SMARCC1 OS=Homo sapiens OX=9606 GN=SMARCC1 PE=1 SV=3	SMRC1_HUMAN	SMARCC1	123 kDa	0.00036	9.1	Control Set 2 low, Experimental high	unknown	0.5	0.5	0.5	3	5	6
Cluster of Ubiquitin-associated protein 2-like OS=Homo sapiens OX=9606 GN=UBAP2L PE=1 SV=2 (UBP2L_HUMAN)	UBP2L_HUMAN	UBAP2L	115 kDa	0.0041	9.1	Control Set 2 low, Experimental high	unknown	0.5	0.5	0.5	3	4	7
Cluster of Jupiter microtubule associated homolog 1 OS=Homo sapiens OX=9606 GN=JPT1 PE=1 SV=3 (JUPI1_HUMAN)	JUPI1_HUMAN [2]	JPT1	16 kDa	0.016	9	Control Set 2 low, Experimental high	unknown	0.5	0.5	0.5	4	6	3
Bromodomain-containing protein 9 OS=Homo sapiens OX=9606 GN=BRD9 PE=1 SV=2	BRD9_HUMAN	BRD9	67 kDa	0.016	8.8	Control Set 2 low, Experimental high	unknown	0.5	0.5	0.5	2	5	7
Zinc finger protein 281 OS=Homo sapiens OX=9606 GN=ZNF281 PE=1 SV=1	ZN281_HUMAN	ZNF281	97 kDa	0.016	8.8	Control Set 2 low, Experimental high	unknown	0.5	0.5	0.5	2	5	7
Cluster of Heterogeneous nuclear ribonucleoprotein A1 OS=Homo sapiens OX=9606 GN=HNRNPA1 PE=1 SV=2 (F8W6I7_HUMAN)	F8W6I7_HUMAN [4]	HNRNPA1	33 kDa	0.004	8.8	Control Set 2 low, Experimental high	unknown	6	5	5	36	62	42
Cyclin-T1 OS=Homo sapiens OX=9606 GN=CCNT1 PE=1 SV=1	CCNT1_HUMAN	CCNT1	81 kDa	0.034	8.8	Control Set 2 low, Experimental high	unknown	0.5	0.5	0.5	2	4	8
Regulator of nonsense transcripts 1 OS=Homo sapiens OX=9606 GN=UPF1 PE=1 SV=2	RENT1_HUMAN	UPF1	124 kDa	0.0011	8.7	Control Set 2 low, Experimental high	unknown	0.5	3	0.5	8	14	14
General transcription factor IIF subunit 1 (Fragment) OS=Homo sapiens OX=9606 GN=GTF2F1 PE=1 SV=1	M0QXD6_HUMAN	GTF2F1	49 kDa	0.00016	8.6	Control Set 2 low, Experimental high	unknown	0.5	0.5	0.5	3	5	5
Viral IRF4-like protein OS=Human herpesvirus 8 type P (isolate GK18) OX=868565 GN=vIRF-4 PE=1 SV=1	VIRF4_HHV8P	vIRF-4	98 kDa	0.00025	8.5	Control Set 2 low, Experimental high	unknown	10	9	10	56	96	97
Cluster of Ribonucleoprotein PTB-binding 1 OS=Homo sapiens OX=9606 GN=RAVER1 PE=1 SV=1 (A0A087WZ13_HUMAN)	A0A087WZ13_HUMAN [3]	RAVER1	78 kDa	0.043	8.4	Control Set 2 low, Experimental high	unknown	0.5	0.5	0.5	2	7	4
Cluster of SNW domain-containing protein 1 OS=Homo sapiens OX=9606 GN=SNW1 PE=1 SV=1 (G3V3A4_HUMAN)	G3V3A4_HUMAN [2]	SNW1	65 kDa	0.014	8.4	Control Set 2 low, Experimental high	unknown	0.5	0.5	0.5	3	3	7
Splicing factor 1 OS=Homo sapiens OX=9606 GN=SF1 PE=1 SV=4	SF01_HUMAN	SF1	68 kDa	0.02	8.2	Control Set 2 low, Experimental high	unknown	0.5	0.5	0.5	2	4	7
Protein PML OS=Homo sapiens OX=9606 GN=PML PE=1 SV=3	PML_HUMAN	PML	98 kDa	0.0055	8.2	Control Set 2 low, Experimental high	unknown	0.5	0.5	0.5	4	3	5
Cluster of Annexin A1 OS=Homo sapiens OX=9606 GN=ANXA1 PE=1 SV=2 (ANXA1_HUMAN)	ANXA1_HUMAN	ANXA1	39 kDa	0.0011	8	Control Set 2 low, Experimental high	unknown	0.5	0.5	0.5	3	5	4
SNW domain-containing protein 1 OS=Homo sapiens OX=9606 GN=SNW1 PE=1 SV=1	G3V3A4_HUMAN	SNW1	65 kDa	0.0054	7.9	Control Set 2 low, Experimental high	unknown	0.5	0.5	0.5	3	3	6
Nuclear migration protein nudC OS=Homo sapiens OX=9606 GN=NUDC PE=1 SV=1	NUDC_HUMAN	NUDC	38 kDa	< 0.00010	7.9	Control Set 2 low, Experimental high	unknown	0.5	0.5	0.5	3	4	4
Cluster of Recombining binding protein suppressor of hairless OS=Homo sapiens OX=9606 GN=RBPJ PE=1 SV=3 (SUH_HUMAN)	SUH_HUMAN	RBPJ	56 kDa	< 0.00010	7.9	Control Set 2 low, Experimental high	unknown	0.5	0.5	0.5	3	4	5
Cluster of Gamma-interferon-inducible protein 16 OS=Homo sapiens OX=9606 GN=IFI16 PE=1 SV=3 (IF16_HUMAN)	IF16_HUMAN [2]	IFI16	88 kDa	0.0021	7.9	Control Set 2 low, Experimental high	unknown	8	10	11	61	95	70
Heterogeneous nuclear ribonucleoproteins A2/B1 OS=Homo sapiens OX=9606 GN=HNRNPA2B1 PE=1 SV=2	ROA2_HUMAN	HNRNPA2B1	37 kDa	0.0016	7.4	Control Set 2 low, Experimental high	unknown	3	4	3	19	31	24
Cluster of SWI/SNF-related matrix-associated actin-dependent regulator of chromatin subfamily D member 1 OS=Homo sapiens OX=9606 GN=SMARCD1 PE=1 SV=2 (SMRD1_HUMAN)	SMRD1_HUMAN [2]	SMARCD1	58 kDa	0.0092	7.2	Control Set 2 low, Experimental high	unknown	0.5	0.5	0.5	2	5	4
Thymidine kinase OS=Human herpesvirus 8 type P (isolate GK18) OX=868565 GN=TK PE=3 SV=1	KITH_HHV8P	TK	65 kDa	0.0016	7	Control Set 2 low, Experimental high	unknown	2	5	2	14	21	30
Splicing factor 3B subunit 2 OS=Homo sapiens OX=9606 GN=SF3B2 PE=1 SV=2	SF3B2_HUMAN	SF3B2	100 kDa	0.034	6.6	Control Set 2 low, Experimental high	unknown	0.5	2	0.5	4	5	12
PEST proteolytic signal-containing nuclear protein OS=Homo sapiens OX=9606 GN=PCNP PE=1 SV=2	PCNP_HUMAN	PCNP	19 kDa	0.0017	6.5	Control Set 2 low, Experimental high	unknown	0.5	0.5	0.5	2	4	4
14-3-3 protein gamma OS=Homo sapiens OX=9606 GN=YWHAG PE=1 SV=2	1433G_HUMAN	YWHAG	28 kDa	0.0017	6.5	Control Set 2 low, Experimental high	unknown	0.5	0.5	0.5	2	4	4
Activity-dependent neuroprotector homeobox protein OS=Homo sapiens OX=9606 GN=ADNP PE=1 SV=1	ADNP_HUMAN	ADNP	124 kDa	0.0056	6.4	Control Set 2 low, Experimental high	unknown	0.5	0.5	0.5	2	3	5
TATA-binding protein-associated factor 2N OS=Homo sapiens OX=9606 GN=TAF15 PE=1 SV=1	RBP56_HUMAN	TAF15	62 kDa	0.022	6.3	Control Set 2 low, Experimental high	unknown	0.5	0.5	0.5	3	4	2
General transcription factor IIF subunit 1 (Fragment) OS=Homo sapiens OX=9606 GN=GTF2F1 PE=1 SV=1	M0R0R9_HUMAN	GTF2F1	43 kDa	0.0045	6	Control Set 2 low, Experimental high	unknown	0.5	0.5	0.5	2	4	3
5'-3' exoribonuclease 2 OS=Homo sapiens OX=9606 GN=XRN2 PE=1 SV=1	XRN2_HUMAN	XRN2	109 kDa	0.00046	5.9	Control Set 2 low, Experimental high	unknown	0.5	0.5	0.5	2	3	4
Cleavage and polyadenylation specificity factor subunit 5 OS=Homo sapiens OX=9606 GN=NUDT21 PE=1 SV=1	CPSF5_HUMAN	NUDT21	26 kDa	0.0017	5.8	Control Set 2 low, Experimental high	unknown	2	0.5	0.5	5	6	6
SWI/SNF complex subunit SMARCC2 OS=Homo sapiens OX=9606 GN=SMARCC2 PE=1 SV=1	F8VXC8_HUMAN	SMARCC2	136 kDa	0.021	5.6	Control Set 2 low, Experimental high	unknown	0.5	0.5	0.5	3	3	2
Fos-related antigen 2 OS=Homo sapiens OX=9606 GN=FOSL2 PE=1 SV=1	FOSL2_HUMAN	FOSL2	35 kDa	0.017	5.5	Control Set 2 low, Experimental high	unknown	0.5	0.5	0.5	3	2	3
Jupiter microtubule-associated homolog 2 OS=Homo sapiens OX=9606 GN=JPT2 PE=1 SV=2	A6NGP5_HUMAN	JPT2	19 kDa	0.025	5.4	Control Set 2 low, Experimental high	unknown	0.5	0.5	0.5	2	4	2
Cluster of Pre-mRNA 3'-end-processing factor FIP1 OS=Homo sapiens OX=9606 GN=FIP1L1 PE=1 SV=1 (FIP1_HUMAN)	FIP1_HUMAN [2]	FIP1L1	67 kDa	< 0.00010	5.3	Control Set 2 low, Experimental high	unknown	0.5	0.5	0.5	2	3	3
Tight junction protein ZO-2 OS=Homo sapiens OX=9606 GN=TJP2 PE=1 SV=1	A0A3B3IRI3_HUMAN	TJP2	127 kDa	< 0.00010	5.3	Control Set 2 low, Experimental high	unknown	0.5	0.5	0.5	2	3	3
Transcriptional repressor p66-beta OS=Homo sapiens OX=9606 GN=GATAD2B PE=1 SV=1	A0A0U1RRM1_HUMAN (+1)	GATAD2B	63 kDa	0.0071	5.2	Control Set 2 low, Experimental high	unknown	0.5	0.5	0.5	2	2	4
Cluster of Cleavage and polyadenylation specificity factor subunit 7 OS=Homo sapiens OX=9606 GN=CPSF7 PE=1 SV=1 (CPSF7_HUMAN)	CPSF7_HUMAN [2]	CPSF7	52 kDa	0.0071	5.2	Control Set 2 low, Experimental high	unknown	0.5	0.5	2	3	6	7
Capsid scaffolding protein OS=Human herpesvirus 8 type P (isolate GK18) OX=868565 GN=ORF17 PE=1 SV=1	SCAF_HHV8P	ORF17	58 kDa	0.0066	4.9	Control Set 2 low, Experimental high	unknown	5	4	7	18	35	25
SWI/SNF-related matrix-associated actin-dependent regulator of chromatin subfamily D member 1 OS=Homo sapiens OX=9606 GN=SMARCD1 PE=1 SV=1	F8VRQ4_HUMAN	SMARCD1	37 kDa	0.0064	4.8	Control Set 2 low, Experimental high	unknown	0.5	0.5	0.5	2	3	2
Polyadenylate-binding protein 1-like OS=Homo sapiens OX=9606 GN=PABPC1L PE=2 SV=1	PAP1L_HUMAN	PABPC1L	68 kDa	0.0066	4.8	Control Set 2 low, Experimental high	unknown	0.5	3	0.5	5	6	9
Splicing factor 3B subunit 1 OS=Homo sapiens OX=9606 GN=SF3B1 PE=1 SV=3	SF3B1_HUMAN	SF3B1	146 kDa	0.039	4.3	Control Set 2 low, Experimental high	unknown	3	4	9	11	22	39
Small nuclear ribonucleoprotein Sm D1 OS=Homo sapiens OX=9606 GN=SNRPD1 PE=1 SV=1	SMD1_HUMAN	SNRPD1	13 kDa	0.02	4.1	Control Set 2 low, Experimental high	unknown	2	0.5	0.5	4	3	5
RNA-binding protein 25 OS=Homo sapiens OX=9606 GN=RBM25 PE=1 SV=3	RBM25_HUMAN	RBM25	100 kDa	0.026	3.4	Control Set 2 low, Experimental high	unknown	2	0.5	4	4	9	10
LIM and SH3 domain protein 1 OS=Homo sapiens OX=9606 GN=LASP1 PE=1 SV=2	LASP1_HUMAN	LASP1	30 kDa	0.024	3.2	Control Set 2 low, Experimental high	unknown	0.5	2	0.5	2	4	4
Cluster of Interleukin enhancer-binding factor 3 OS=Homo sapiens OX=9606 GN=ILF3 PE=1 SV=3 (ILF3_HUMAN)	ILF3_HUMAN	ILF3	95 kDa	0.045	3.2	Control Set 2 low, Experimental high	unknown	3	5	3	5	14	18
Heterogeneous nuclear ribonucleoprotein F OS=Homo sapiens OX=9606 GN=HNRNPF PE=1 SV=3	HNRPF_HUMAN	HNRNPF	46 kDa	0.00021	3.1	Control Set 2 low, Experimental high	unknown	5	4	3	10	13	14
Cluster of Heterogeneous nuclear ribonucleoprotein L OS=Homo sapiens OX=9606 GN=HNRNPL PE=1 SV=2 (HNRPL_HUMAN)	HNRPL_HUMAN [2]	HNRNPL	64 kDa	0.041	3	Control Set 2 low, Experimental high	unknown	2	5	0.5	6	6	11
Cluster of Chromodomain-helicase-DNA-binding protein 4 (Fragment) OS=Homo sapiens OX=9606 GN=CHD4 PE=1 SV=1 (A0A2R8Y4X2_HUMAN)	A0A2R8Y4X2_HUMAN [6]	CHD4	144 kDa	0.038	2.9	Control Set 2 low, Experimental high	unknown	6	5	4	8	13	24
Cluster of Unconventional myosin-VI OS=Homo sapiens OX=9606 GN=MYO6 PE=1 SV=1 (A0A0A0MRM8_HUMAN)	A0A0A0MRM8_HUMAN [2]	MYO6	145 kDa	0.048	2.7	Control Set 2 low, Experimental high	unknown	2	2	0.5	2	5	6
Tropomyosin alpha-3 chain OS=Homo sapiens OX=9606 GN=TPM3 PE=1 SV=1	J3KN67_HUMAN	TPM3	33 kDa	0.03	2.7	Control Set 2 low, Experimental high	unknown	2	0.5	0.5	2	3	3
Chromodomain-helicase-DNA-binding protein 4 (Fragment) OS=Homo sapiens OX=9606 GN=CHD4 PE=1 SV=1	A0A2R8Y4X2_HUMAN	CHD4	144 kDa	0.02	2.6	Control Set 2 low, Experimental high	unknown	6	5	4	8	12	20
Cluster of Tight junction protein ZO-1 OS=Homo sapiens OX=9606 GN=TJP1 PE=1 SV=1 (A0A087X0K9_HUMAN)	A0A087X0K9_HUMAN [3]	TJP1	188 kDa	0.0056	2.6	Control Set 2 low, Experimental high	unknown	5	5	5	8	16	16
Lamina-associated polypeptide 2, isoform alpha OS=Homo sapiens OX=9606 GN=TMPO PE=1 SV=2	LAP2A_HUMAN	TMPO	75 kDa	0.046	2.6	Control Set 2 low, Experimental high	unknown	3	0.5	3	5	4	8
Importin subunit alpha-4 OS=Homo sapiens OX=9606 GN=KPNA3 PE=1 SV=2	IMA4_HUMAN	KPNA3	58 kDa	0.036	2.6	Control Set 2 low, Experimental high	unknown	0.5	2	0.5	2	3	3
Cluster of Heterogeneous nuclear ribonucleoprotein K OS=Homo sapiens OX=9606 GN=HNRNPK PE=1 SV=1 (HNRPK_HUMAN)	HNRPK_HUMAN	HNRNPK	51 kDa	0.00051	2.5	Control Set 2 low, Experimental high	unknown	10	8	12	19	28	28
Chromodomain-helicase-DNA-binding protein 4 (Fragment) OS=Homo sapiens OX=9606 GN=CHD4 PE=1 SV=1	A0A2R8Y7I0_HUMAN	CHD4	69 kDa	0.042	2.3	Control Set 2 low, Experimental high	unknown	3	3	3	5	5	11
Cluster of Polyadenylate-binding protein 1 OS=Homo sapiens OX=9606 GN=PABPC1 PE=1 SV=2 (PABP1_HUMAN)	PABP1_HUMAN [5]	PABPC1	71 kDa	0.01	2.3	Control Set 2 low, Experimental high	unknown	6	11	12	17	20	31
Heterogeneous nuclear ribonucleoprotein A3 OS=Homo sapiens OX=9606 GN=HNRNPA3 PE=1 SV=2	ROA3_HUMAN	HNRNPA3	40 kDa	0.004	2.1	Control Set 2 low, Experimental high	unknown	5	5	5	8	13	11
RNA-binding protein 14 OS=Homo sapiens OX=9606 GN=RBM14 PE=1 SV=2	RBM14_HUMAN	RBM14	69 kDa	0.0036	2.1	Control Set 2 low, Experimental high	unknown	41	40	45	59	106	105
Cluster of Epididymis luminal protein 189 OS=Homo sapiens OX=9606 GN=TPM3 PE=1 SV=1 (Q5HYB6_HUMAN)	Q5HYB6_HUMAN [5]	TPM3	27 kDa	0.017	2	Control Set 2 low, Experimental high	unknown	4	2	2	4	6	6
